# Supplementary material for: The mutational dynamics of short tandem repeats in large, multigenerational families
Source: Genome Biol. 2022 Dec 12;23:253. doi: 10.1186/s13059-022-02818-4 (PMC9743774; doi:10.1186/s13059-022-02818-4)
Supplement: Supplementary file 2 — Additional file 2. [file 13059_2022_2818_MOESM2_ESM.xlsx]

## Sheet: Sheet1
Length	A_Count	T_Count	C_Count	G_Count		Table S4. Number of mononucleotide STRs of each motif (A, T, C, and G) at each length.
11	43975	44484	739	714
12	34923	34857	416	470
13	31293	31544	279	240
14	28309	28399	162	168
15	39408	39732	521	541
16	32049	32175	321	281
17	25291	25365	189	198
18	20507	20553	139	122
19	17316	17224	65	81
20	19839	19290	263	239
21	16600	16683	116	144
22	14258	14665	57	57
23	12485	12616	37	40
24	12097	12051	87	64
25	10035	10160	105	107
26	7954	8016	32	23
27	6585	6602	31	24
28	5473	5626	8	18
29	4945	4946	21	30
30	4027	3923	16	10
31	3070	3077	10	7
32	2469	2551	8	5
33	2290	2169	7	9
34	1965	1874	8	8
35	1687	1631	1	2
36	1543	1504	1	6
37	1501	1356	3	5
38	1344	1228	4	3
39	1122	1079	1	5
40	977	869	1	1
41	814	747	0	0
42	652	616	1	4
43	561	523	2	1
44	489	469	2	0
45	440	387	1	2
46	395	353	0	0
47	331	301	0	1
48	307	271	1	0
49	272	217	0	1
50	245	198	1	0
51	181	164	2	2
52	165	145	1	1
53	121	154	0	0
54	116	103	0	0
55	97	60	0	0
56	98	69	0	0
57	86	73	0	1
58	76	65	0	0
59	42	62	0	1
60	51	36	1	1
61	41	36	0	0
62	39	35	0	0
63	44	32	0	0
64	28	34	0	0
65	19	21	0	0
66	14	19	0	0
67	16	15	0	1
68	21	14	0	1
69	21	17	1	0
70	17	16	0	1
71	10	24	1	0
72	8	10	0	0
73	11	5	0	0
74	11	7	0	0
75	6	5	0	0
76	3	4	0	0
77	6	6	0	0
78	4	4	0	0
79	5	2	0	0
80	4	5	0	0
81	6	2	1	0
82	2	3	0	0
83	2	6	0	0
84	2	2	0	1
85	2	6	0	0
86	2	2	0	0
87	2	1	0	0
88	1	2	0	0
89	0	2	0	0
90	1	2	0	0
92	4	2	0	0
93	1	1	0	0
94	1	0	0	0
97	1	0	0	0
98	0	1	0	0
99	0	1	0	0
