# Supplementary material for: The mutational dynamics of short tandem repeats in large, multigenerational families
Source: Genome Biol. 2022 Dec 12;23:253. doi: 10.1186/s13059-022-02818-4 (PMC9743774; doi:10.1186/s13059-022-02818-4)
Supplement: Supplementary file 3 — Additional file 3. [file 13059_2022_2818_MOESM3_ESM.xlsx]

## Sheet: Sheet1
bam	read_length	coverage			Table S5. Coverage Data for CEPH BAMs. Coverage data for each whole genome sequenced CEPH bam generated by CovStats.
1011.bam	151	36.79
1012.bam	151	37.28
1013.bam	151	30.05
1014.bam	151	34.98
1015.bam	151	37.37
1016.bam	151	39.56
1017.bam	151	40.27
1018.bam	151	34.83
1019.bam	151	41.29
1020.bam	151	33.9
1022.bam	151	30.82
1025.bam	151	33.51
1038.bam	151	35.99
1075.bam	151	25.17
1076.bam	151	31.68
1219.bam	151	24.19
1254.bam	151	36.68
1255.bam	151	37.92
1256.bam	151	31.5
1257.bam	151	31.88
1258.bam	151	31.86
1259.bam	151	37.78
1260.bam	151	24.25
1261.bam	151	39.5
1262.bam	151	34.27
1263.bam	151	28.68
1264.bam	151	38.45
1265.bam	151	33.85
1266.bam	151	36.5
1267.bam	151	32.12
1285.bam	151	35.53
1286.bam	151	31.9
1287.bam	151	35.97
1288.bam	151	34.03
1289.bam	151	27.86
1290.bam	151	37.05
1291.bam	151	33.88
1292.bam	151	29.78
1293.bam	151	35.69
1294.bam	151	33.89
1295.bam	151	37.44
1303.bam	151	39.57
1304.bam	151	33.07
1305.bam	151	37.3
1306.bam	151	37.55
1307.bam	151	37.23
1308.bam	151	24.08
1309.bam	151	40.62
1310.bam	151	33.58
1314.bam	151	23.7
1315.bam	151	31.31
1326.bam	151	41.32
1333.bam	151	33.63
1334.bam	151	33.29
1335.bam	151	38.98
1336.bam	151	33.19
1339.bam	151	23.66
1340.bam	151	38.91
1341.bam	151	36.66
1342.bam	151	34.8
1343.bam	151	33.47
1344.bam	151	30.23
1345.bam	151	41.69
1346.bam	151	30.57
1347.bam	151	26.92
1348.bam	151	44.92
1353.bam	151	37.17
1354.bam	151	33.3
1355.bam	151	30.8
1356.bam	151	31.37
1357.bam	151	35.06
1358.bam	151	35.8
1359.bam	151	32.92
1360.bam	151	33.05
1361.bam	151	33.59
1362.bam	151	33.49
1363.bam	151	39.08
1364.bam	151	31.42
1370.bam	151	33.5
1371.bam	151	41.23
1401.bam	151	34.51
1402.bam	151	23.9
1416.bam	151	43.5
1427.bam	151	37.68
1441.bam	151	35.91
1442.bam	151	34.8
1543.bam	151	25.01
1560.bam	151	35.22
1689.bam	151	34.59
1690.bam	151	32.41
1691.bam	151	36.24
1694.bam	151	34.82
1702.bam	151	39.08
1711.bam	151	39.25
1712.bam	151	44.59
1713.bam	151	30.81
1714.bam	151	33.62
1715.bam	151	37.66
1716.bam	151	35.53
1717.bam	151	40.63
1718.bam	151	39.28
1719.bam	151	43.01
1720.bam	151	38.07
1721.bam	151	35.81
1722.bam	151	36.86
1723.bam	151	36.67
1729.bam	151	35.92
1730.bam	151	46.05
1743.bam	151	33.29
1744.bam	151	37.46
1745.bam	151	39.19
1746.bam	151	37.86
1747.bam	151	21.12
1748.bam	151	34.54
1749.bam	151	40.75
1750.bam	151	39.04
1751.bam	151	34.26
1752.bam	151	40.03
1753.bam	151	36.05
1754.bam	151	35.11
1755.bam	151	30.33
1780.bam	151	38.75
1781.bam	151	36.92
1782.bam	151	29.91
1783.bam	151	29.05
1784.bam	151	34.44
1785.bam	151	32.34
1786.bam	151	32.86
1787.bam	151	28.01
1788.bam	151	36.6
1789.bam	151	34.3
1803.bam	151	37.76
1804.bam	151	35.09
1805.bam	151	32.75
1806.bam	151	35.16
1829.bam	151	38.33
1830.bam	151	37.41
1836.bam	151	34.19
1837.bam	151	34.19
1838.bam	151	33.34
1839.bam	151	39.84
1840.bam	151	34.2
1841.bam	151	30.75
1842.bam	151	40.69
1843.bam	151	28.96
1844.bam	151	29.88
1845.bam	151	35.01
1846.bam	151	34.61
1847.bam	151	38.26
1848.bam	151	26.56
1995.bam	151	27.18
1996.bam	151	34.62
1997.bam	151	39.81
1998.bam	151	29.07
1999.bam	151	37.62
2000.bam	151	33.06
2001.bam	151	26.24
2002.bam	151	37.67
2003.bam	151	37.99
2004.bam	151	37.63
2012.bam	151	32.58
2013.bam	151	31.17
2014.bam	151	25.62
2015.bam	151	33.42
2016.bam	151	38.27
2017.bam	151	36.09
2018.bam	151	35.19
2019.bam	151	33.67
2020.bam	151	39.28
2021.bam	151	36.66
2022.bam	151	34.02
2023.bam	151	28.19
2024.bam	151	39.91
2025.bam	151	39.62
2026.bam	151	30.68
2027.bam	151	36.29
2028.bam	151	33.3
2029.bam	151	26.78
2030.bam	151	34.34
2031.bam	151	35.58
2032.bam	151	38.82
2033.bam	151	29.47
2034.bam	151	31.31
2035.bam	151	41.45
2036.bam	151	40.96
2037.bam	151	29.92
2038.bam	151	28.48
2145.bam	151	32.48
2187.bam	151	36.5
2188.bam	151	31.77
2189.bam	151	33.5
2209.bam	151	33.76
2210.bam	151	33.04
2211.bam	151	31.42
2212.bam	151	34.93
2213.bam	151	31.45
2214.bam	151	31
2215.bam	151	29.94
2216.bam	151	32.58
2217.bam	151	34.62
2280.bam	151	31.09
2281.bam	151	37.94
2298.bam	151	42.3
2300.bam	151	32.77
2426.bam	151	28.95
2427.bam	151	33.44
2527.bam	151	31.91
2528.bam	151	33.77
2565.bam	151	38.71
2566.bam	151	33.9
2567.bam	151	27.24
2568.bam	151	35.81
2569.bam	151	36.69
2570.bam	151	36.76
2571.bam	151	22.85
2572.bam	151	28.38
2573.bam	151	33.86
2574.bam	151	39.23
2575.bam	151	36.23
2777.bam	151	35.67
2778.bam	151	37.61
2779.bam	151	32.97
2780.bam	151	36.47
2781.bam	151	38.53
2788.bam	151	35.73
2789.bam	151	26.05
2790.bam	151	37.22
29025.bam	151	32.93
2946.bam	151	37.53
42836.bam	151	35.59
42837.bam	151	34.36
46077.bam	151	39.04
46078.bam	151	32.53
46079.bam	151	27.43
46080.bam	151	32.11
46081.bam	151	37.75
46082.bam	151	36.56
46083.bam	151	26.89
46084.bam	151	38.85
46086.bam	151	39.73
46494.bam	151	41.04
4841.bam	151	31.26
4843.bam	151	35.15
4872.bam	151	31.28
4874.bam	151	35.74
4875.bam	151	29.65
4876.bam	151	33.15
48770.bam	151	28.78
4877.bam	151	33.95
4878.bam	151	40.58
4895.bam	151	35.22
4896.bam	151	34.63
4897.bam	151	40.05
51497.bam	151	32.73
51498.bam	151	34.63
51499.bam	151	37.02
51500.bam	151	38.38
51501.bam	151	35.26
51502.bam	151	35.43
51503.bam	151	27.3
51504.bam	151	37.01
51505.bam	151	33.18
51506.bam	151	37.03
51507.bam	151	38.03
51508.bam	151	37.85
51509.bam	151	32.67
51510.bam	151	37.03
51511.bam	151	37.53
51512.bam	151	32.49
58078.bam	151	34.89
69839.bam	151	38.27
69840.bam	151	36.99
8090.bam	151	39.47
8091.bam	151	35.91
8092.bam	151	32.34
8093.bam	151	35.75
8094.bam	151	36.01
8095.bam	151	34.41
8096.bam	151	30.1
8097.bam	151	34.39
8098.bam	151	31.69
8099.bam	151	31.01
8100.bam	151	42.03
8101.bam	151	35.29
8102.bam	151	40.45
8103.bam	151	38.5
8104.bam	151	32.37
8105.bam	151	34.2
8106.bam	151	33.58
8107.bam	151	33.35
8108.bam	151	32.26
8109.bam	151	39.52
8110.bam	151	29.65
8123.bam	151	33.95
8124.bam	151	28.96
8125.bam	151	39.14
8126.bam	151	31
8127.bam	151	33.94
8128.bam	151	34.43
8129.bam	151	38.22
8130.bam	151	34.52
8131.bam	151	34.53
8132.bam	151	36.5
8133.bam	151	33.9
8134.bam	151	35.17
8135.bam	151	40.76
8136.bam	151	28.78
8137.bam	151	35.79
8138.bam	151	33.95
8139.bam	151	38.66
8140.bam	151	36.62
8141.bam	151	34.65
8142.bam	151	42.15
8143.bam	151	29.9
8144.bam	151	34.11
8145.bam	151	35.15
8146.bam	151	36.07
8166.bam	151	35.91
8168.bam	151	32.87
8169.bam	151	28.27
8170.bam	151	36.28
8171.bam	151	34.24
8174.bam	151	32.44
8175.bam	151	35.41
8176.bam	151	39.23
8177.bam	151	33.08
8201.bam	151	38.09
8202.bam	151	24.09
8203.bam	151	20.61
8204.bam	151	27.14
8205.bam	151	35.94
8206.bam	151	31.89
8207.bam	151	36.47
8208.bam	151	19.56
8209.bam	151	36.21
8210.bam	151	37.64
8211.bam	151	42.34
8212.bam	151	30.84
8213.bam	151	36.18
8214.bam	151	33.61
8215.bam	151	30.67
8233.bam	151	40.71
8234.bam	151	32.45
8235.bam	151	35.36
8236.bam	151	41.91
8237.bam	151	41.92
8238.bam	151	35.48
8239.bam	151	37.35
8240.bam	151	33.49
8241.bam	151	40.27
8242.bam	151	39.38
8243.bam	151	39.67
8244.bam	151	42.17
8245.bam	151	41.05
8283.bam	151	32.25
8284.bam	151	31.32
8285.bam	151	40.09
8286.bam	151	28.79
8305.bam	151	34.8
8306.bam	151	31.53
8307.bam	151	34.91
8308.bam	151	32.5
8309.bam	151	30.51
8310.bam	151	34.56
8311.bam	151	28.76
8312.bam	151	33.78
8313.bam	151	41.75
8314.bam	151	31.63
8315.bam	151	27.82
8316.bam	151	40.03
8317.bam	151	38.76
8318.bam	151	36.38
8319.bam	151	34.82
8320.bam	151	31.91
8321.bam	151	27.82
8322.bam	151	32.11
8323.bam	151	33.5
8324.bam	151	26.73
8325.bam	151	25.64
8326.bam	151	24.91
8327.bam	151	30.88
8328.bam	151	39.66
8329.bam	151	29.49
8330.bam	151	32.93
8331.bam	151	31.67
8332.bam	151	33.57
8333.bam	151	38.97
8334.bam	151	31.92
8335.bam	151	42.36
8336.bam	151	37.19
8346.bam	151	36.08
8347.bam	151	34.37
8348.bam	151	26.99
8349.bam	151	37.37
8350.bam	151	29.52
8351.bam	151	31.46
8352.bam	151	25.43
8353.bam	151	34.54
8354.bam	151	28.35
8355.bam	151	30.18
8356.bam	151	34.04
8357.bam	151	36.72
8358.bam	151	37.21
8359.bam	151	20.23
8360.bam	151	32.62
8361.bam	151	34.26
8362.bam	151	38.63
8363.bam	151	22.31
8364.bam	151	35.58
8365.bam	151	38.03
8366.bam	151	42.58
8367.bam	151	32.89
8368.bam	151	30.43
8369.bam	151	26.44
8370.bam	151	35.14
8373.bam	151	36.15
8374.bam	151	33.6
8390.bam	151	35.34
8391.bam	151	36.64
8392.bam	151	28.69
8393.bam	151	21.01
8394.bam	151	42.74
8395.bam	151	34.28
8396.bam	151	36.49
8397.bam	151	40.01
8398.bam	151	28.63
8399.bam	151	41.5
8401.bam	151	30.48
8402.bam	151	35.47
8403.bam	151	31.65
8404.bam	151	34.73
8405.bam	151	34.06
8406.bam	151	27.31
8407.bam	151	28.35
8408.bam	151	35.27
8409.bam	151	40.57
8410.bam	151	36.9
8411.bam	151	28.04
8412.bam	151	37.02
8413.bam	151	34.25
8414.bam	151	36.27
8415.bam	151	32.9
8425.bam	151	31.28
8426.bam	151	35.53
8427.bam	151	33.77
8428.bam	151	27.91
8429.bam	151	34.75
8430.bam	151	32.43
8431.bam	151	30.14
8432.bam	151	42.87
8433.bam	151	33.2
8434.bam	151	39.45
8435.bam	151	37.85
8436.bam	151	30.66
8437.bam	151	32.8
8438.bam	151	29.23
8439.bam	151	32.26
8440.bam	151	40.12
8441.bam	151	32.03
8442.bam	151	56.18
8443.bam	151	37.37
8444.bam	151	33.28
8445.bam	151	41.76
8447.bam	151	35
8448.bam	151	36.09
8449.bam	151	31
8450.bam	151	38.01
8451.bam	151	39.55
8452.bam	151	36.32
8453.bam	151	38.61
8454.bam	151	42.06
8461.bam	151	41.66
8462.bam	151	38.06
8463.bam	151	37.2
8464.bam	151	33.46
8465.bam	151	39.37
8466.bam	151	39.25
8467.bam	151	35.25
8468.bam	151	36.43
8469.bam	151	33.54
8470.bam	151	38.59
8471.bam	151	36.96
8472.bam	151	36.75
8473.bam	151	35.83
8474.bam	151	32.14
8475.bam	151	43.68
8476.bam	151	35.03
8478.bam	151	43.52
8479.bam	151	36.27
8480.bam	151	34.02
8481.bam	151	35.04
8482.bam	151	26.64
8483.bam	151	31.19
8484.bam	151	33.67
8485.bam	151	31.62
8486.bam	151	38.67
8487.bam	151	35.95
8488.bam	151	25.82
8489.bam	151	31.42
8491.bam	151	40.87
8492.bam	151	41.37
8493.bam	151	44.66
8494.bam	151	35.55
8496.bam	151	32.47
8503.bam	151	29.87
8504.bam	151	39.33
8505.bam	151	33.66
8506.bam	151	31.78
8507.bam	151	34.33
8508.bam	151	35.19
8509.bam	151	39.73
8510.bam	151	30.4
8511.bam	151	24.95
8512.bam	151	35.59
8513.bam	151	38.47
8514.bam	151	36.82
8515.bam	151	34.38
8516.bam	151	26.69
8517.bam	151	40.73
8518.bam	151	37.93
8519.bam	151	36.01
8520.bam	151	39.39
8521.bam	151	36.03
8522.bam	151	33.83
8523.bam	151	32.38
8524.bam	151	33.42
8525.bam	151	38.1
8526.bam	151	30.04
8527.bam	151	38.17
8528.bam	151	34.2
8529.bam	151	39.09
8530.bam	151	39.54
8531.bam	151	30.38
8532.bam	151	30.28
8533.bam	151	31.66
8534.bam	151	32.3
8535.bam	151	35.09
8536.bam	151	33.49
8537.bam	151	33.83
8538.bam	151	36.39
8539.bam	151	37.6
8540.bam	151	35.95
8541.bam	151	25.34
8542.bam	151	31.09
8543.bam	151	20.83
8544.bam	151	27.26
8549.bam	151	36.19
8563.bam	151	37.19
8564.bam	151	38.87
8565.bam	151	33.97
8566.bam	151	40.49
8567.bam	151	37.64
8568.bam	151	36.28
8569.bam	151	37.04
8570.bam	151	27.98
8571.bam	151	38.11
8572.bam	151	33.38
8573.bam	151	40.76
8574.bam	151	30.54
8575.bam	151	35.84
8589.bam	151	30.81
8590.bam	151	30.08
8591.bam	151	37.53
8592.bam	151	32.48
8593.bam	151	35.65
8594.bam	151	40.88
8595.bam	151	37.81
8598.bam	151	35.08
8599.bam	151	32.84
8600.bam	151	38.9
8603.bam	151	42.14
8606.bam	151	36.18
8612.bam	151	29.17
8616.bam	151	32.64
8631.bam	151	32.2
8635.bam	151	41.74
8636.bam	151	36.91
8649.bam	151	38.13
8670.bam	151	36.33
8683.bam	151	35.16
8792.bam	151	36.93
8796.bam	151	35.67
8797.bam	151	32.95
8798.bam	151	30.55
8799.bam	151	33.08
8800.bam	151	31.33
8818.bam	151	26.51
8819.bam	151	33.15
8820.bam	151	37.86
8823.bam	151	34.16
8824.bam	151	35.8
8825.bam	151	39.59
8826.bam	151	38.45
8846.bam	151	28.55
8847.bam	151	38.19
8848.bam	151	38.05
8849.bam	151	28.61
8850.bam	151	33.03
8853.bam	151	33.94
8854.bam	151	28.76
8929.bam	151	37.87
8947.bam	151	34.24
8948.bam	151	34.2
