# Supplementary material for: The mutational dynamics of short tandem repeats in large, multigenerational families
Source: Genome Biol. 2022 Dec 12;23:253. doi: 10.1186/s13059-022-02818-4 (PMC9743774; doi:10.1186/s13059-022-02818-4)
Supplement: Supplementary file 6 — Additional file 6. [file 13059_2022_2818_MOESM6_ESM.xlsx]

## Sheet: Sheet1
chr	locus	HipSTR_ID	Parental allele 1	Parental allele 2	Parental allele 3	Parental allele 4	de novo allele	Motif	Table S9. Details for each de novo STR mutation identified in this study.
1	3177692	Human_STR_1495	1	1	1	1	2	A
1	3650484	Human_STR_1638	1	1	1	1	0	T
1	7164424	Human_STR_3485	4	4	0	-2	2	AC
1	8912588	Human_STR_4773	-8	-8	-3	8	4	AAAG
1	9389764	Human_STR_5202	0	1	0	0	-1	A
1	9413978	Human_STR_5215	0	0	0	0	1	A
1	10325259	Human_STR_6198	-16	-16	0	0	4	ATTT
1	10583686	Human_STR_6457	-1	-1	-1	-1	0	A
1	11139389	Human_STR_6905	0	0	0	0	1	AAAC
1	11139389	Human_STR_6905	0	0	0	0	1	AAAC
1	11787724	Human_STR_7388	12	24	12	18	20	GT
1	15785658	Human_STR_9554	-1	-1	-1	-1	0	T
1	16252880	Human_STR_10097	0	0	0	0	2	AC
1	16462799	Human_STR_10234	0	9	0	0	3	AAT
1	16925826	Human_STR_10672	2	2	2	4	0	AT
1	16933754	Human_STR_10675	0	4	0	4	8	AAGG
1	16933754	Human_STR_10675	0	4	0	4	8	AAGG
1	16960418	Human_STR_10695	0	0	0	0	-1	A
1	16962833	Human_STR_10702	0	-12	0	-12	-4	AAAC
1	17015517	Human_STR_10735	-15	-12	-15	-21	-18	ATT
1	17209076	Human_STR_10807	0	13	0	13	9	CTTT
1	17209076	Human_STR_10807	0	8	0	0	12	CTTT
1	17211512	Human_STR_10809	0	0	0	0	1	T
1	17260804	Human_STR_10847	0	3	0	0	2	T
1	18262347	Human_STR_11542	0	0	0	0	4	ATCC
1	19117695	Human_STR_11985	-4	4	-4	-4	-2	AC/AG
1	19335185	Human_STR_12101	0	1	3	3	2	T
1	20978295	Human_STR_13255	8	8	-12	16	4	ATTT
1	21324706	Human_STR_13544	-14	6	2	2	4	AC
1	21520723	Human_STR_13729	-10	-8	0	-10	-6	GT
1	21648103	Human_STR_13852	0	0	0	0	4	ATTG
1	23004803	Human_STR_14809	8	10	8	10	0	AC
1	24177852	Human_STR_15798	-8	4	-8	-4	0	AAAT/ACAT
1	25025365	Human_STR_16521	0	0	0	0	1	A
1	26145879	Human_STR_17342	2	2	2	6	10	GT/AG
1	26389548	Human_STR_17544	0	0	0	0	4	GTTT
1	26939012	Human_STR_18071	0	-2	0	0	-3	A
1	27163952	Human_STR_18310	0	0	0	0	-4	ATTT
1	27244465	Human_STR_18381	0	0	0	0	2	AC
1	29134333	Human_STR_20511	3	3	-18	-9	0	AAT
1	29355554	Human_STR_20734	-1	-1	-1	1	0	A
1	29584479	Human_STR_20935	1	1	1	1	0	T
1	31090794	Human_STR_21428	12	16	2	8	6	GT
1	31510926	Human_STR_21693	0	0	0	0	1	A
1	31611194	Human_STR_21857	0	-3	0	0	3	ATT
1	32544787	Human_STR_22635	0	0	0	0	-1	T
1	33444936	Human_STR_23611	0	-2	0	0	2	CT/AC
1	33449462	Human_STR_23615	0	0	0	0	-1	T
1	34288994	Human_STR_24062	-2	-2	-2	-2	-1	T
1	36731061	Human_STR_25885	-3	-3	-3	-3	-1	T
1	37384940	Human_STR_26294	5	5	5	5	0	ATTTT
1	38484666	Human_STR_27041	0	0	0	0	1	T
1	38705734	Human_STR_27170	0	0	0	0	2	AC
1	40345848	Human_STR_28371	3	3	3	3	-3	AAC
1	41356994	Human_STR_29220	-4	6	6	8	4	AC
1	41539291	Human_STR_29371	4	4	0	4	8	ATCC
1	41761633	Human_STR_29493	4	4	4	4	0	GTTT
1	42440158	Human_STR_29781	0	2	0	8	10	AC
1	42692279	Human_STR_29899	0	0	0	0	-1	A
1	43532156	Human_STR_30478	0	-6	0	0	2	GT
1	43919509	Human_STR_30672	0	0	0	0	7	CGGG
1	43962442	Human_STR_30704	0	1	0	1	2	AT
1	44113022	Human_STR_30794	8	12	8	20	16	ATCT
1	44380482	Human_STR_30981	0	0	0	0	-2	CTGTG
1	44725354	Human_STR_31229	-6	2	2	-4	-2	AC
1	45247908	Human_STR_31609	0	-1	0	0	1	A
1	46762090	Human_STR_32998	0	0	0	0	-5	AAAAC
1	47804287	Human_STR_33596	0	0	0	0	1	T
1	50543779	Human_STR_34800	0	0	0	0	2	GT
1	50543779	Human_STR_34800	0	0	0	0	2	GT
1	53859793	Human_STR_37351	-2	-2	-2	-2	2	GT
1	53953714	Human_STR_37394	0	0	0	0	4	AAAC
1	54999860	Human_STR_38082	2	2	0	2	1	A
1	55174091	Human_STR_38221	0	8	8	8	4	AAAC
1	55680541	Human_STR_38475	0	0	0	0	3	CCG
1	55798413	Human_STR_38556	-4	-4	-4	0	-2	GT/AG
1	56061991	Human_STR_38642	1	1	0	1	2	T
1	57693193	Human_STR_39332	4	4	-6	-6	-4	GT
1	58095408	Human_STR_39545	-1	3	-1	-1	2	A
1	59124631	Human_STR_40009	12	12	10	12	-4	AC
1	59150998	Human_STR_40024	-1	-1	-1	-1	0	A
1	59579070	Human_STR_40255	-14	-4	-14	2	0	AC
1	61662571	Human_STR_41210	-4	-2	-14	-10	-12	GT/CG/GT
1	61917927	Human_STR_41350	0	0	-3	-3	-6	ATT
1	62200847	Human_STR_41555	0	0	0	0	2	AT
1	63565726	Human_STR_42602	4	4	4	4	2	AC
1	63769706	Human_STR_42748	-1	-1	-1	-1	0	T
1	65112747	Human_STR_43501	0	0	0	1	2	A
1	65969480	Human_STR_44075	-6	-2	0	-6	-12	AC
1	67274975	Human_STR_44608	-2	-2	-2	-4	0	AC
1	67504518	Human_STR_44747	0	0	0	6	4	AC
1	68759280	Human_STR_45517	4	14	6	6	2	AC
1	70044619	Human_STR_46082	0	0	0	0	-5	AAAAT
1	70108486	Human_STR_46106	4	8	4	8	12	AGAT
1	70946700	Human_STR_46570	4	4	4	4	6	GT
1	70973852	Human_STR_46586	0	8	0	0	3	AAAT
1	71462323	Human_STR_46791	0	16	8	8	12	ATTT
1	72424635	Human_STR_47255	0	0	0	-2	-1	A
1	72629413	Human_STR_47364	12	12	4	12	8	AGAT
1	76417562	Human_STR_49030	5	5	5	5	0	GTTTT
1	76417562	Human_STR_49030	5	5	5	5	0	GTTTT
1	76524155	Human_STR_49069	2	22	0	2	20	AT/AC/AT/AC
1	76650205	Human_STR_49128	0	6	6	0	8	AC
1	77945805	Human_STR_49649	-8	-4	-8	0	-2	GT
1	78919672	Human_STR_50326	-12	-12	-12	-4	-8	ATCT
1	79524336	Human_STR_50582	0	6	2	6	4	AC
1	79831599	Human_STR_50714	0	0	0	0	1	A
1	79969745	Human_STR_50777	0	0	0	-8	-2	AC
1	80666841	Human_STR_51108	4	4	4	0	8	ATCT
1	82047558	Human_STR_51811	-2	4	-2	-2	2	AC
1	82412025	Human_STR_52045	0	0	0	0	-1	T
1	82427194	Human_STR_52054	1	3	1	1	2	T
1	82887639	Human_STR_52255	3	3	3	6	0	ATC
1	82887639	Human_STR_52255	3	3	3	6	0	ATC
1	86003020	Human_STR_53750	0	0	0	0	3	AAT
1	86673972	Human_STR_54072	4	4	2	4	6	AC
1	89638444	Human_STR_55533	0	0	0	0	1	T
1	90922362	Human_STR_56102	0	6	2	2	8	AC
1	90922362	Human_STR_56102	8	10	2	4	0	AC
1	92942301	Human_STR_57452	0	0	0	0	-2	CTTT
1	95492019	Human_STR_59016	0	0	2	2	4	GT
1	95729618	Human_STR_59182	0	0	0	0	1	A
1	96858797	Human_STR_59648	-8	-8	-4	-4	-10	AC
1	100268764	Human_STR_61260	0	0	0	0	-3	AAC
1	102561418	Human_STR_62518	-14	-10	-8	-4	-6	GT
1	103502809	Human_STR_62932	-4	-4	-4	-4	-2	GT
1	105089998	Human_STR_63555	-4	4	0	0	-6	GT
1	108004146	Human_STR_64960	0	0	0	0	1	T
1	109386981	Human_STR_65592	0	0	0	-4	-2	CT/AT
1	109586165	Human_STR_65787	-1	-1	1	1	0	T
1	109754799	Human_STR_65962	0	-6	0	0	1	AAAAAC
1	109966921	Human_STR_66116	0	0	0	0	-1	T
1	111414437	Human_STR_66804	4	6	6	6	8	AC
1	111908520	Human_STR_67003	0	0	0	0	-4	GTTT
1	112409202	Human_STR_67265	0	4	2	12	6	AC
1	112662546	Human_STR_67361	2	8	-6	8	10	AC
1	113091622	Human_STR_67583	0	0	0	0	2	GT
1	113574969	Human_STR_68032	-2	-2	-2	-2	-1	A
1	113784744	Human_STR_68217	-2	-2	-2	-2	0	AT
1	114372333	Human_STR_68581	-1	-1	-1	-1	0	A
1	116315836	Human_STR_69628	-6	-4	0	-4	4	GT
1	116334922	Human_STR_69641	0	-5	-5	-5	5	AGTAT
1	116791144	Human_STR_69871	-1	-1	-1	1	0	T
1	118142943	Human_STR_70530	0	0	0	0	-1	CTTT
1	118551872	Human_STR_70697	0	0	0	0	-2	AC
1	153024872	Human_STR_74688	-4	-8	-6	-8	-2	AC
1	153497735	Human_STR_74911	0	0	0	0	-2	AAAG
1	153647710	Human_STR_75043	1	1	-3	1	0	T
1	154827695	Human_STR_76163	0	4	4	4	8	AAAT
1	154958496	Human_STR_76260	0	2	0	0	-2	GT
1	156141874	Human_STR_77464	-4	-4	-4	-4	0	GTTT/ATTT
1	156180848	Human_STR_77497	0	-2	2	10	8	GT
1	159534935	Human_STR_79135	0	0	0	0	1	A
1	160151344	Human_STR_79412	-1	-1	-1	-1	0	A
1	160638058	Human_STR_79700	28	32	16	16	20	CTTT
1	161639365	Human_STR_80411	0	0	0	0	-5	AAAAT
1	162436591	Human_STR_80807	0	0	0	-8	-4	AAAT/AAAC
1	162948927	Human_STR_81141	-6	-4	-6	4	6	AC
1	164122642	Human_STR_81673	1	5	1	1	4	A
1	164135135	Human_STR_81677	0	0	1	3	2	T
1	164531690	Human_STR_81916	0	-2	0	-4	2	AC
1	165698557	Human_STR_82510	0	0	0	0	-1	T
1	167365924	Human_STR_83360	0	0	0	0	2	AC
1	169355917	Human_STR_84474	1	1	1	1	0	A
1	172900667	Human_STR_86208	0	0	8	13	4	AGAT
1	173691827	Human_STR_86583	0	0	0	0	1	T
1	174749203	Human_STR_87353	4	4	-4	-4	8	AAAT
1	175080915	Human_STR_87579	0	0	0	-1	1	T
1	176176407	Human_STR_88131	0	0	0	0	2	CG
1	181264290	Human_STR_91050	8	4	-2	-2	6	GT
1	181643360	Human_STR_91200	0	-2	0	0	-1	A
1	181764904	Human_STR_91238	0	0	0	0	14	AT
1	183018956	Human_STR_91982	-1	-1	-1	-1	0	A
1	183128434	Human_STR_92049	0	0	0	0	1	T
1	185828152	Human_STR_93491	-8	2	0	-8	4	GT
1	187444086	Human_STR_94284	0	0	0	0	1	T
1	192700196	Human_STR_96933	4	4	0	4	-4	AGAT
1	192976973	Human_STR_97070	0	-6	-6	4	-4	AG
1	193606457	Human_STR_97404	26	32	14	14	28	GT
1	196792214	Human_STR_98969	-14	-12	-14	-14	0	AT/GT
1	197986807	Human_STR_99560	0	0	0	0	1	T
1	198236405	Human_STR_99694	0	0	0	0	4	ATTC
1	198236405	Human_STR_99694	0	0	0	0	-8	ATTC
1	198964418	Human_STR_100029	0	4	6	12	8	GT
1	199944473	Human_STR_100599	0	0	0	0	-1	AAAAG
1	201918225	Human_STR_101969	0	0	0	0	2	AC
1	201944972	Human_STR_102004	0	0	0	0	1	A
1	202037376	Human_STR_102107	-9	0	-6	0	-3	AAT
1	202232064	Human_STR_102296	-10	10	0	-5	5	ATTTT
1	202748933	Human_STR_102626	8	16	4	4	12	AAAT
1	203949028	Human_STR_103530	-3	-3	-3	6	3	ATT
1	205150782	Human_STR_104291	0	-2	2	6	4	GT
1	205190236	Human_STR_104335	0	3	0	0	1	T
1	206946932	Human_STR_105039	0	6	-2	6	8	GT
1	206949773	Human_STR_105043	0	0	2	2	4	GT
1	207033952	Human_STR_105081	0	20	0	20	22	AT
1	207750595	Human_STR_105417	0	0	0	0	1	AAAC
1	209021560	Human_STR_106002	0	1	0	1	2	A
1	209969974	Human_STR_106467	-8	4	0	4	-6	AC
1	210826475	Human_STR_106915	4	4	4	4	0	ACAT
1	211129879	Human_STR_107031	0	0	0	-1	1	T
1	211425020	Human_STR_107210	-4	16	4	8	12	AAAT
1	211829811	Human_STR_107503	-4	-4	-4	-4	0	ATTT
1	213440246	Human_STR_108634	-8	-8	-8	-4	-12	AAAC
1	213570926	Human_STR_108702	-4	8	-4	2	10	AC
1	213633749	Human_STR_108734	0	2	0	0	1	T
1	213838533	Human_STR_108812	0	3	3	3	6	AAC
1	216926518	Human_STR_110367	16	0	0	0	18	AC
1	218215160	Human_STR_111050	-1	-1	-1	-1	0	A
1	219751518	Human_STR_111823	0	0	0	0	1	T
1	221150910	Human_STR_112611	-4	-4	-4	-4	0	AAAT
1	221346184	Human_STR_112712	0	0	0	0	2	GT
1	221827254	Human_STR_112935	0	16	0	20	24	ATTT
1	222774192	Human_STR_113395	5	6	5	6	4	T
1	225749317	Human_STR_115111	25	25	15	25	20	AAAAT
1	225777785	Human_STR_115133	0	-2	0	-2	-4	AC
1	225902044	Human_STR_115243	0	0	0	0	-5	ATATG
1	228995002	Human_STR_117187	0	0	0	0	-2	AG
1	229123017	Human_STR_117258	-2	-2	-2	-2	0	AC
1	229123017	Human_STR_117258	-2	-2	-2	-2	0	AC
1	229417564	Human_STR_117424	-6	-6	0	-4	2	AT
1	229928705	Human_STR_117787	0	4	0	4	8	AGAT
1	230298911	Human_STR_117980	0	0	0	0	-3	AAC
1	230952504	Human_STR_118288	-2	-2	-2	-2	0	GT
1	231799761	Human_STR_118811	4	4	4	4	0	ATCT/ATCC
1	232157080	Human_STR_118974	-16	-8	2	-2	0	AC
1	232976047	Human_STR_119366	-1	-1	-1	-1	0	A
1	233088423	Human_STR_119431	0	0	0	0	1	T
1	235086016	Human_STR_120584	0	0	-3	-3	-6	ATT
1	235794858	Human_STR_121192	-1	1	-1	-1	0	CTTTT
1	236799717	Human_STR_121964	-1	-1	-1	-1	0	T
1	237263691	Human_STR_122274	2	2	2	2	0	CT
1	238709789	Human_STR_123083	-2	-2	0	-2	-1	T
1	239263761	Human_STR_123341	0	8	0	6	10	AC
1	239546668	Human_STR_123513	-16	-12	-12	-8	-4	CTTT
1	239695923	Human_STR_123610	0	0	0	0	-1	A
1	240411673	Human_STR_124023	-2	-2	-2	-2	0	AT
1	241050525	Human_STR_124496	1	1	10	10	0	T
1	242442843	Human_STR_125456	0	0	0	0	1	T
1	244004017	Human_STR_126344	1	1	1	1	0	T
1	244076710	Human_STR_126395	0	0	0	0	-1	T
1	245395854	Human_STR_127424	0	0	0	0	1	T
2	2278975	Human_STR_704229	4	4	-6	-6	0	GT
2	2973703	Human_STR_704536	0	2	4	12	6	GT
2	3240993	Human_STR_704656	-2	-2	4	2	6	AC
2	4033218	Human_STR_704993	0	0	0	0	-2	GT
2	4172233	Human_STR_705047	-2	-2	0	10	12	GT
2	5498929	Human_STR_705657	0	0	0	0	1	A
2	5871667	Human_STR_705876	0	-1	-1	-1	-2	T
2	6903258	Human_STR_706396	0	0	0	0	1	A
2	7805754	Human_STR_706777	-8	-8	-8	-8	-4	AC
2	8294324	Human_STR_707009	-8	-4	2	6	-2	AT
2	10626089	Human_STR_708425	0	12	2	10	8	GT
2	12249400	Human_STR_709431	0	-1	0	0	1	A
2	12479548	Human_STR_709546	0	0	0	0	-1	T
2	12746325	Human_STR_709693	0	-2	0	0	-1	A
2	12812580	Human_STR_709725	-2	-2	-2	-2	0	AG
2	12941191	Human_STR_709764	-6	-6	0	-6	-4	AC
2	13600949	Human_STR_710083	0	0	0	0	-1	AAC
2	13802514	Human_STR_710191	-1	-1	-1	1	0	T
2	15377685	Human_STR_710912	-4	-4	0	0	-8	ATTT
2	15377685	Human_STR_710912	4	0	0	0	-4	ATTT
2	15838306	Human_STR_711172	-6	-6	-15	-6	-3	AAT
2	17793330	Human_STR_712050	0	-2	0	0	2	GT
2	21139264	Human_STR_713588	0	0	0	6	8	AC
2	21335014	Human_STR_713656	4	8	4	4	0	ATTT
2	23373774	Human_STR_714581	8	14	8	8	10	AC
2	24204170	Human_STR_715081	0	-1	-1	3	2	A
2	24209969	Human_STR_715091	0	0	0	0	1	A
2	26302180	Human_STR_716835	-8	4	-4	-2	2	AC
2	27824508	Human_STR_717967	0	0	0	0	5	GTTTT
2	28603508	Human_STR_718477	4	6	-8	6	8	AC
2	28619657	Human_STR_718488	4	4	2	4	0	AC
2	30052179	Human_STR_719288	0	2	0	0	1	A
2	30067726	Human_STR_719293	-8	4	-8	4	-10	AC
2	30418315	Human_STR_719470	-4	8	-2	-2	10	AG
2	31962946	Human_STR_720150	-2	-2	-4	-2	0	AC
2	32261221	Human_STR_720377	0	0	0	0	-1	T
2	32602282	Human_STR_720763	0	0	0	0	2	GT
2	34183223	Human_STR_721843	-10	2	-10	-2	6	AC
2	34502928	Human_STR_722000	4	16	16	16	12	AAAT
2	34556687	Human_STR_722026	0	0	0	0	-4	GT
2	34556713	Human_STR_722027	0	0	0	0	-4	GT
2	35312943	Human_STR_722406	0	0	0	0	-1	A
2	37462783	Human_STR_723538	4	4	-8	4	0	ATTT
2	37772387	Human_STR_723732	0	0	0	0	-1	A
2	40556201	Human_STR_725529	-2	-2	-4	2	0	AC
2	41079480	Human_STR_725801	0	-6	-4	-2	2	GT
2	42381730	Human_STR_726432	-4	2	2	2	4	CT
2	45382839	Human_STR_728565	0	0	0	0	1	A
2	45473440	Human_STR_728602	1	2	1	2	0	A
2	46282806	Human_STR_728979	0	0	0	0	-1	T
2	47325093	Human_STR_729547	0	0	0	0	-1	A
2	50093928	Human_STR_731298	0	0	0	0	2	GT
2	50169728	Human_STR_731338	0	10	0	0	13	ATT
2	50476295	Human_STR_731492	0	0	0	0	-1	A
2	51259647	Human_STR_731898	-6	-4	2	4	0	AG
2	51568088	Human_STR_732021	-12	-12	-4	-2	-10	GT
2	51578144	Human_STR_732028	0	0	0	0	3	AAT
2	53492513	Human_STR_732863	0	2	0	0	1	A
2	54318624	Human_STR_733399	0	0	0	0	4	ATTT
2	55071102	Human_STR_733793	6	6	-2	-2	8	GT
2	56588389	Human_STR_734712	0	0	0	0	1	A
2	58303242	Human_STR_735442	0	-1	0	0	1	T
2	58789968	Human_STR_735666	-4	12	-4	-4	8	ATCT
2	62062604	Human_STR_737850	0	0	0	0	-1	A
2	62799096	Human_STR_738412	0	0	0	0	-5	AAAAC
2	63924246	Human_STR_739001	-4	-4	-4	-4	0	AGT
2	64674202	Human_STR_739402	-2	-2	0	0	-4	AC
2	64763701	Human_STR_739451	-2	-1	-3	-2	0	A
2	65260980	Human_STR_739778	-4	4	0	-16	8	ATTT
2	66413775	Human_STR_740561	0	0	0	0	-2	AC
2	68341112	Human_STR_741527	0	0	-4	2	-2	AC
2	69635867	Human_STR_742199	0	-16	-16	-16	2	AT
2	70337691	Human_STR_742754	0	0	0	0	6	GT
2	70828836	Human_STR_743153	0	0	-2	-2	-1	T
2	71156815	Human_STR_743318	3	3	3	3	4	A
2	72170072	Human_STR_743809	-6	2	-6	2	-4	GT
2	74792953	Human_STR_745412	-2	6	-2	-2	8	AC
2	76289843	Human_STR_746109	0	10	-4	14	12	CT
2	77653932	Human_STR_746784	0	0	0	-2	-4	AC/AG
2	79172308	Human_STR_747571	0	-4	0	-4	4	ATCT/AGAT
2	80447098	Human_STR_748196	0	0	0	0	1	AAAC
2	80527405	Human_STR_748226	-14	-6	-2	2	4	GT
2	82230473	Human_STR_748977	0	0	0	0	-2	AC
2	83728426	Human_STR_749775	0	0	0	8	10	AC
2	83959088	Human_STR_749889	6	8	-6	2	4	GT
2	86701825	Human_STR_751566	4	5	4	5	6	GT
2	86825708	Human_STR_751636	0	0	0	0	4	AAAT
2	88496059	Human_STR_752582	0	2	2	2	4	AC
2	88917274	Human_STR_752953	1	1	1	1	0	A
2	95705868	Human_STR_753929	0	0	0	0	2	AC
2	99046264	Human_STR_755650	0	0	0	0	1	T
2	99337087	Human_STR_755784	0	0	0	0	-2	GT
2	99962055	Human_STR_756117	1	1	1	2	0	A
2	102811171	Human_STR_757852	0	0	0	0	2	GT
2	104707529	Human_STR_758771	0	0	0	0	4	GTTT
2	104813414	Human_STR_758834	-2	-2	-2	-2	0	AC
2	104901507	Human_STR_758879	-4	8	4	4	0	ATTT
2	108801990	Human_STR_760981	1	-1	1	1	0	T
2	109203747	Human_STR_761225	-8	-8	2	2	4	GT
2	113413101	Human_STR_763629	-2	-2	-2	-2	-1	T
2	114580161	Human_STR_764277	0	0	0	0	1	A
2	114871237	Human_STR_764463	0	0	0	0	4	AG
2	115440147	Human_STR_764730	0	6	0	0	3	ATT
2	115987266	Human_STR_765033	-5	5	-10	-5	0	ATTCT
2	116190236	Human_STR_765109	0	8	8	8	10	GT
2	116241829	Human_STR_765129	0	0	0	0	1	T
2	116445049	Human_STR_765252	4	4	0	4	8	ATGG/AGAT
2	116786893	Human_STR_765443	-3	-3	-3	-3	24	CTT/ATT
2	116916058	Human_STR_765508	0	0	0	0	-1	T
2	117161076	Human_STR_765606	0	0	0	0	2	AT
2	120250405	Human_STR_767052	-8	-8	-8	4	0	ATTT
2	122450744	Human_STR_768326	0	0	0	-4	4	ATTT
2	122765784	Human_STR_768538	-1	-1	-1	-1	0	T
2	123078347	Human_STR_768667	-1	-1	-1	-1	0	T
2	124332028	Human_STR_769288	0	-4	-4	-4	-2	GT
2	124332028	Human_STR_769288	0	-4	-4	-4	-2	GT
2	124815026	Human_STR_769512	-5	-3	-5	5	-2	T
2	125055383	Human_STR_769633	-24	0	-24	-24	-6	ATT
2	126021611	Human_STR_770170	2	2	0	2	-2	GT
2	134161459	Human_STR_774441	0	0	0	0	2	GT
2	136103039	Human_STR_775447	0	0	0	0	1	A
2	138346331	Human_STR_776709	-4	-4	4	4	0	ATTT
2	139591574	Human_STR_777280	4	6	0	2	8	GT
2	141243411	Human_STR_778095	2	6	2	6	0	AC
2	141346536	Human_STR_778139	-1	-1	-1	-1	0	A
2	141908437	Human_STR_778460	0	10	-6	10	12	GT
2	141926857	Human_STR_778466	-4	-4	-4	-4	0	AAAT
2	142367890	Human_STR_778745	24	27	24	27	-3	AAT
2	142480289	Human_STR_778797	-4	4	4	4	0	AGAT
2	143063492	Human_STR_779068	-4	-2	-4	-4	-6	AC/AT
2	144710662	Human_STR_779837	0	0	0	0	1	T
2	144858962	Human_STR_779920	0	0	0	0	2	AC
2	145241753	Human_STR_780130	0	20	20	22	18	GT
2	146045791	Human_STR_780524	0	-2	0	4	6	AC
2	146045791	Human_STR_780524	0	2	0	0	4	AC
2	148997256	Human_STR_781972	-6	14	4	18	20	AC
2	149420762	Human_STR_782192	-3	-3	3	3	6	ATT
2	149825937	Human_STR_782364	0	4	0	4	2	GT
2	150600454	Human_STR_782709	2	2	0	0	4	GT
2	154663756	Human_STR_784875	0	0	0	0	2	AT
2	156902335	Human_STR_785886	-2	-2	-2	-2	0	GT
2	157786065	Human_STR_786363	-1	-1	-1	-1	0	C
2	159806798	Human_STR_787366	0	0	0	0	1	A
2	159908159	Human_STR_787438	0	0	-2	-2	2	GT
2	161852484	Human_STR_788443	-3	-3	0	-3	-1	A
2	162890373	Human_STR_788910	-2	16	-8	10	14	AT
2	163315518	Human_STR_789084	12	12	6	12	9	AAT
2	164655718	Human_STR_789744	-20	2	-2	2	0	CT
2	165383687	Human_STR_790062	-16	-10	-10	-6	-4	AT
2	169743035	Human_STR_792125	0	0	0	0	1	T
2	170646871	Human_STR_792657	-1	-1	-1	-1	-2	T
2	171348562	Human_STR_793099	0	0	0	0	1	A
2	173229966	Human_STR_794438	-8	4	-8	-8	8	ATTT
2	174994186	Human_STR_795381	-4	-4	-4	-4	0	AAAT
2	176058351	Human_STR_796004	2	4	3	4	5	T
2	176949391	Human_STR_796389	0	6	0	0	16	AG
2	179347280	Human_STR_797733	2	4	0	0	3	A
2	180473570	Human_STR_798199	-14	-8	-18	-12	-16	GT
2	181530136	Human_STR_798622	-1	-1	0	3	1	T
2	181729575	Human_STR_798705	-3	-3	-3	-3	0	ATT
2	182868415	Human_STR_799155	0	4	4	4	2	GT
2	185258576	Human_STR_800283	-4	-4	-2	-2	2	GT
2	187123054	Human_STR_801133	0	0	0	0	-2	AT
2	187744995	Human_STR_801418	0	0	0	-4	4	AGAT
2	188762915	Human_STR_801905	0	0	0	0	1	A
2	191745599	Human_STR_803302	-24	21	-24	-21	9	AGC
2	192387172	Human_STR_803604	2	2	2	4	0	AC
2	192744695	Human_STR_803771	-2	-2	-2	-2	-1	T
2	195078133	Human_STR_804848	0	0	0	0	1	T
2	196975508	Human_STR_805818	0	4	0	0	-4	ATTT
2	197316154	Human_STR_805989	0	0	0	0	1	A
2	198374669	Human_STR_806695	8	8	8	16	12	ATTT
2	206029547	Human_STR_811538	0	0	0	0	2	AC
2	206506085	Human_STR_811794	0	0	0	0	1	T
2	206634230	Human_STR_811867	4	10	6	6	2	AC
2	206861051	Human_STR_812015	0	0	0	0	1	T
2	208680669	Human_STR_813200	0	0	0	0	-4	ATGT
2	209033994	Human_STR_813507	12	14	12	20	16	GT
2	211648305	Human_STR_814721	0	-4	0	8	4	ATCT
2	212628623	Human_STR_815188	14	14	0	14	16	AC
2	213352282	Human_STR_815542	0	0	0	0	1	T
2	216829564	Human_STR_817319	4	-2	-2	-6	0	AGAT
2	217310604	Human_STR_817624	0	0	0	0	-4	ATTT
2	217388371	Human_STR_817681	0	0	0	0	1	T
2	217440730	Human_STR_817713	-8	-8	-4	-4	-2	AC
2	218615265	Human_STR_818300	0	3	0	3	4	T
2	220455828	Human_STR_819557	-1	-1	-1	-1	-2	A
2	220952782	Human_STR_819795	2	2	2	2	6	AC
2	222657399	Human_STR_820681	2	6	2	2	4	AC
2	222803349	Human_STR_820759	6	6	2	4	8	GT
2	223468369	Human_STR_821145	0	0	0	0	-10	ATT
2	225437198	Human_STR_822342	0	0	0	0	1	A
2	225691457	Human_STR_822547	-4	-4	-8	-4	0	ATCT
2	226375490	Human_STR_822903	0	0	0	0	2	GT
2	228295225	Human_STR_823974	0	0	0	0	-4	AAAG
2	228804188	Human_STR_824369	-20	-8	-20	-16	-24	CCTT
2	229180275	Human_STR_824557	0	0	0	-24	4	ATCT
2	229247642	Human_STR_824586	0	0	0	0	2	GT
2	229368811	Human_STR_824652	0	0	0	0	5	ATTTT
2	229597833	Human_STR_824759	0	0	0	0	1	T
2	231888115	Human_STR_826108	0	0	0	0	-1	A
2	232007902	Human_STR_826185	-15	-15	-30	-25	-10	GGTTT
2	240119544	Human_STR_830876	14	14	6	12	16	GT
2	240208216	Human_STR_830911	0	0	0	0	-9	AAGG
2	242256951	Human_STR_831736	0	0	0	0	1	T
3	256640	Human_STR_911968	0	4	0	4	-2	AC
3	2673314	Human_STR_913084	0	0	0	0	1	T
3	2689059	Human_STR_913090	0	-4	0	-16	4	AAAT
3	4944531	Human_STR_914137	-14	-12	-12	-12	-10	AG
3	4988875	Human_STR_914167	-4	-4	-4	-4	0	ATTT
3	5105569	Human_STR_914274	-20	4	-4	-4	0	AGAT
3	5106999	Human_STR_914277	-1	-1	-1	1	0	A
3	5210986	Human_STR_914383	0	0	0	0	2	GT
3	5350258	Human_STR_914472	0	0	0	0	1	T
3	6483524	Human_STR_914989	0	2	0	2	4	AT
3	6576365	Human_STR_915034	0	0	0	0	2	AC
3	8525980	Human_STR_915959	-6	2	-8	-6	4	AC
3	9766404	Human_STR_916716	0	-4	-12	-12	-8	ATCT
3	9766404	Human_STR_916716	0	-4	-12	-12	-8	ATCT
3	11566506	Human_STR_917874	0	0	0	0	4	ATTT
3	12438878	Human_STR_918426	-9	6	-9	-9	-6	ATT
3	12842214	Human_STR_918802	0	0	0	0	1	GTTTTT
3	13720558	Human_STR_919210	0	0	0	0	-4	AAAC
3	15184071	Human_STR_919946	0	0	0	0	2	ACAT
3	15184071	Human_STR_919946	0	0	0	0	2	ACAT
3	15184071	Human_STR_919946	0	0	0	0	2	ACAT
3	16956016	Human_STR_920828	0	0	0	0	-1	T
3	17442803	Human_STR_921035	-23	-42	-48	-23	-17	ATATGT
3	17442803	Human_STR_921035	-23	-42	-48	-23	-17	ATATGT
3	17442803	Human_STR_921035	-17	-42	-48	-17	-23	ATATGT
3	17442803	Human_STR_921035	-23	-42	-23	-42	-17	ATATGT
3	17876300	Human_STR_921263	0	0	0	0	-1	CTTTTT
3	18203412	Human_STR_921443	0	0	0	-1	1	T
3	18261281	Human_STR_921471	0	2	0	-1	1	A
3	20780481	Human_STR_922691	-8	-6	-2	-2	0	AC
3	20974091	Human_STR_922774	-10	-10	-10	-10	-8	AC
3	22090790	Human_STR_923282	20	20	0	5	25	AAAAT
3	24049709	Human_STR_924316	0	2	0	0	-1	T
3	25211481	Human_STR_924806	-8	-2	-8	-3	-1	A
3	25598629	Human_STR_924973	0	-16	0	0	-2	AC
3	28799094	Human_STR_926539	0	-3	0	0	-2	T
3	28967213	Human_STR_926612	-16	-2	-16	-14	0	GT
3	28967213	Human_STR_926612	-16	-2	-16	-14	0	GT
3	29162599	Human_STR_926686	-1	-1	-1	-1	0	A
3	31195729	Human_STR_927611	0	0	0	2	-4	AC
3	34272621	Human_STR_929706	0	0	0	0	4	AAAT
3	34507805	Human_STR_929788	0	0	0	0	3	ATT
3	34527562	Human_STR_929796	-2	-2	-2	-2	0	AC
3	34594243	Human_STR_929824	-2	-2	2	6	4	GT
3	35344287	Human_STR_930146	0	-4	4	6	2	AC
3	36844227	Human_STR_930750	0	18	0	3	12	GTT
3	40115569	Human_STR_932469	-1	-1	-1	-1	0	T
3	40149666	Human_STR_932482	-2	-2	-16	-2	2	AG
3	40417840	Human_STR_932601	0	0	0	0	-1	A
3	40565256	Human_STR_932735	0	8	0	8	9	AAAC
3	41051692	Human_STR_932940	-8	-8	0	-8	4	AGAT
3	41905839	Human_STR_933358	0	0	0	0	-5	GTTTT
3	44242781	Human_STR_934566	-2	-2	-2	-2	0	AT
3	44661801	Human_STR_934838	-14	-10	-10	-10	-12	GT
3	44667230	Human_STR_934844	-10	-4	-8	-4	-6	CG/AC
3	44919938	Human_STR_935013	-9	-9	-12	-12	-3	ATT
3	45955780	Human_STR_935609	-1	-1	-2	-2	0	T
3	46039435	Human_STR_935629	0	0	0	0	1	AAAG
3	47880357	Human_STR_937017	0	0	0	0	4	GTTT
3	47996926	Human_STR_937135	-6	-2	-6	-2	0	AC
3	49583341	Human_STR_938836	0	6	0	-4	-2	AC
3	52798779	Human_STR_941044	-2	6	-2	6	8	AC
3	53423264	Human_STR_941493	-1	-1	0	-1	-2	AAAAAG
3	55187865	Human_STR_942370	-1	-1	-1	-1	0	A
3	56138213	Human_STR_942787	0	0	0	0	1	A
3	56138213	Human_STR_942787	0	0	0	0	1	A
3	56138213	Human_STR_942787	0	0	0	0	1	A
3	56341857	Human_STR_942903	-4	-4	0	0	2	AC
3	57235890	Human_STR_943572	4	4	0	0	8	ATCT
3	57536988	Human_STR_943814	0	0	0	0	4	ATTT
3	57698874	Human_STR_943991	10	10	10	15	5	ATTTT
3	58359769	Human_STR_944582	0	0	0	0	1	A
3	59254924	Human_STR_944986	0	0	0	0	-11	AT
3	60235418	Human_STR_945401	0	16	0	12	20	AC
3	61119761	Human_STR_945804	0	16	0	16	14	AC
3	61360783	Human_STR_945918	2	4	2	2	6	GT/AG
3	62693594	Human_STR_946729	-6	-6	-6	-6	0	GTTTTT
3	63658532	Human_STR_947198	0	0	0	0	1	A
3	63769202	Human_STR_947253	-4	-4	-4	-4	-2	AC
3	64023310	Human_STR_947410	0	0	0	0	-1	T
3	66739045	Human_STR_948870	-4	-4	2	2	4	GT
3	66908086	Human_STR_948957	-4	2	-2	-2	4	AC
3	67290223	Human_STR_949115	-1	6	-1	6	5	GTTTTT
3	68394183	Human_STR_949558	0	0	0	0	1	A
3	69739689	Human_STR_950279	0	0	0	0	-2	AC
3	69779361	Human_STR_950302	0	4	4	4	-8	ATTT
3	71231184	Human_STR_951041	3	3	0	3	4	A
3	71676472	Human_STR_951365	0	0	0	0	1	T
3	71998127	Human_STR_951546	0	2	0	0	1	T
3	72121932	Human_STR_951605	-18	-2	-18	4	0	GT
3	72533315	Human_STR_951815	0	0	0	0	1	T
3	72750826	Human_STR_951980	4	4	4	4	8	ATTT
3	74395885	Human_STR_952931	-8	-4	-4	-4	0	ATCC
3	77749471	Human_STR_954555	0	0	0	-4	-2	GT
3	78474399	Human_STR_954886	0	0	0	0	1	A
3	78548890	Human_STR_954914	0	0	0	0	-2	AT
3	80348491	Human_STR_955804	-6	-2	4	4	2	AG
3	84052092	Human_STR_957560	1	1	1	1	0	T
3	85248484	Human_STR_958170	0	0	0	2	4	GT/AG
3	85376705	Human_STR_958225	8	4	0	0	6	AC
3	86343439	Human_STR_958716	-1	-1	-1	-1	0	A
3	87210545	Human_STR_959132	0	10	0	10	12	AC
3	88106492	Human_STR_959541	-1	-1	-1	-1	-2	T
3	90231475	Human_STR_960484	0	-4	0	0	4	ATTT
3	93995725	Human_STR_960832	0	0	0	0	1	A
3	94825793	Human_STR_961198	0	0	0	0	1	A
3	97969536	Human_STR_962591	0	0	0	0	-1	A
3	97969536	Human_STR_962591	0	0	0	0	-1	A
3	98725989	Human_STR_962948	0	3	3	3	4	T
3	99208234	Human_STR_963112	0	-1	0	2	1	A
3	99656895	Human_STR_963329	-2	0	-2	-2	-4	GT/CG
3	100816450	Human_STR_963913	0	0	0	2	1	T
3	101775480	Human_STR_964499	6	6	6	6	8	GT
3	103640305	Human_STR_965358	0	0	0	0	-1	A
3	105024066	Human_STR_966002	-1	-1	-2	-2	0	A
3	105024066	Human_STR_966002	-1	-1	-2	-2	0	A
3	105128179	Human_STR_966054	-2	-2	-2	-2	0	AT
3	106841524	Human_STR_966843	1	1	1	1	0	A
3	108122835	Human_STR_967401	-2	-1	-1	-1	0	T
3	108824526	Human_STR_967752	-1	-1	-1	-1	0	A
3	108939830	Human_STR_967833	0	0	0	0	4	AAAT
3	109707745	Human_STR_968330	-20	-12	-20	-20	-16	ATTT
3	109914180	Human_STR_968422	0	0	0	0	1	A
3	110412193	Human_STR_968632	0	0	0	0	1	T
3	111128805	Human_STR_968923	0	0	0	0	1	A
3	111705276	Human_STR_969195	10	10	0	10	5	GTTTT
3	111804196	Human_STR_969245	8	8	8	12	10	GT
3	112291166	Human_STR_969480	0	0	0	0	3	AAT
3	112805894	Human_STR_969707	12	14	0	14	16	AC
3	113851416	Human_STR_970369	0	0	0	0	-1	A
3	115384837	Human_STR_971084	-4	-4	-4	-4	-2	GT
3	115803803	Human_STR_971301	0	0	0	0	2	GT
3	116336912	Human_STR_971590	-2	-1	-1	-1	-3	A
3	117398542	Human_STR_972117	-6	2	2	2	4	AC
3	117992423	Human_STR_972368	-3	-3	-3	-3	0	AAT
3	118282934	Human_STR_972468	1	1	1	1	0	A
3	119199100	Human_STR_972916	0	0	0	0	1	T
3	119789396	Human_STR_973287	0	0	0	0	1	A
3	120392355	Human_STR_973626	0	0	0	0	-2	AG
3	121111618	Human_STR_973903	-6	6	0	-8	-2	AT
3	121990938	Human_STR_974442	-4	0	-4	0	-10	AC
3	122426228	Human_STR_974748	4	12	4	16	0	AAAT
3	123351653	Human_STR_975262	0	0	0	0	1	T
3	124028100	Human_STR_975522	0	0	0	0	1	A
3	125017191	Human_STR_976084	0	8	0	18	10	AC
3	125921640	Human_STR_976678	-1	-1	-1	-1	0	A
3	128123861	Human_STR_977606	0	0	0	-1	1	T
3	128874045	Human_STR_978143	0	0	0	0	-4	GTTT
3	133089716	Human_STR_980240	0	4	-6	8	6	GT
3	135028885	Human_STR_981141	0	0	0	0	2	GT
3	135927540	Human_STR_981559	8	8	0	8	12	GTTT
3	135927540	Human_STR_981559	8	8	0	8	12	GTTT
3	135927540	Human_STR_981559	8	8	0	8	12	GTTT
3	137609753	Human_STR_982656	-12	-8	-8	-8	-6	GT
3	138549746	Human_STR_983336	0	-12	-6	3	-3	AAT
3	138635308	Human_STR_983463	0	-4	0	0	4	AAAT
3	140526652	Human_STR_984222	0	-4	0	-8	-2	GT
3	140801461	Human_STR_984350	0	0	0	12	8	ATCT
3	140892929	Human_STR_984384	0	-5	0	0	-10	GTT
3	142408265	Human_STR_985480	0	0	0	0	4	AAAT
3	146253036	Human_STR_987190	0	6	0	0	2	AC
3	148057968	Human_STR_988066	0	0	0	0	1	AAAG
3	148389257	Human_STR_988226	4	4	4	4	0	CTTT
3	152108403	Human_STR_990338	0	-2	-2	10	12	AC
3	152401208	Human_STR_990490	2	6	2	6	4	GT
3	154106659	Human_STR_991428	2	4	0	4	6	AC
3	156326912	Human_STR_992580	0	0	0	0	-4	GTTT
3	157806370	Human_STR_993233	0	0	0	5	6	A
3	158533146	Human_STR_993595	-1	1	-1	1	0	T
3	159731600	Human_STR_994076	-9	-9	-9	-9	-1	AAAAG
3	160058805	Human_STR_994267	0	0	0	0	1	T
3	160958485	Human_STR_994728	0	0	0	0	-2	AT
3	162666187	Human_STR_995482	-9	-6	-3	3	0	ATT
3	162974214	Human_STR_995633	2	2	0	2	1	T
3	166713233	Human_STR_997453	4	8	4	4	0	AAAT
3	167001968	Human_STR_997567	0	6	0	2	4	AT
3	167400815	Human_STR_997745	0	0	0	0	1	A
3	167586731	Human_STR_997828	0	0	0	0	-5	GTTTT
3	167908659	Human_STR_997972	0	0	0	0	-1	T
3	168197240	Human_STR_998098	0	-2	0	-2	-1	A
3	168587407	Human_STR_998270	0	0	3	3	-3	AAT
3	170785460	Human_STR_999649	0	0	0	-1	-2	A
3	172223516	Human_STR_1000476	-3	-1	0	-3	-2	T
3	173915542	Human_STR_1001352	8	14	14	16	10	GT
3	174848945	Human_STR_1001805	0	0	0	0	1	T
3	175074366	Human_STR_1001935	0	3	3	15	12	AAT
3	175092663	Human_STR_1001947	0	-4	0	0	4	AAAT
3	175350055	Human_STR_1002088	0	-12	0	0	-4	CT
3	177133556	Human_STR_1003116	4	6	-2	4	8	AC
3	178496244	Human_STR_1003836	0	8	-22	2	4	AC
3	179033748	Human_STR_1004129	0	4	0	0	2	GT
3	179885567	Human_STR_1004704	0	0	0	0	4	ATTT
3	180743003	Human_STR_1005144	0	0	0	0	1	T
3	182141977	Human_STR_1006049	0	0	0	0	4	ATTT
3	182201663	Human_STR_1006077	0	0	0	0	3	GTTT
3	182506308	Human_STR_1006254	-1	1	-1	-1	0	T
3	183403228	Human_STR_1006902	0	0	0	0	-1	A
3	184528422	Human_STR_1007813	-4	-4	-8	4	0	ATCT
3	184730453	Human_STR_1007934	0	0	0	0	-1	A
3	185526514	Human_STR_1008561	0	2	0	0	3	T
3	186031963	Human_STR_1008931	-18	-4	-22	-4	-2	AC
3	189997872	Human_STR_1011159	0	0	-2	-2	2	GT
3	190404475	Human_STR_1011351	0	0	0	0	2	AC
3	192029717	Human_STR_1012144	4	12	4	12	8	ATCT
3	192474565	Human_STR_1012368	0	2	0	0	1	T
3	194444506	Human_STR_1013488	0	1	0	1	-1	A
3	194956621	Human_STR_1013753	0	-6	0	0	6	ACATAG
3	195024141	Human_STR_1013796	0	0	0	0	-4	ACAT
3	195430495	Human_STR_1014052	0	0	0	0	4	AATT
3	195430495	Human_STR_1014052	0	0	0	0	4	AATT
3	195433701	Human_STR_1014055	0	1	0	0	2	T
3	195443528	Human_STR_1014063	0	0	0	0	1	A
3	195447629	Human_STR_1014069	0	1	-1	0	2	A
3	195459191	Human_STR_1014076	0	0	0	0	-12	CTTTTT
3	195766937	Human_STR_1014255	-5	-5	-5	-5	-10	GTTTT
3	195799906	Human_STR_1014283	10	10	10	11	-2	A
3	195888761	Human_STR_1014378	0	0	0	0	1	A
3	196622062	Human_STR_1015105	-1	1	-2	-1	0	T
4	60504	Human_STR_1016050	0	-2	0	2	-1	T
4	77215	Human_STR_1016059	0	0	0	0	-1	A
4	4156051	Human_STR_1018413	0	0	0	1	3	AAAC
4	7375836	Human_STR_1020093	-24	4	-16	-16	-12	CTTT
4	10558701	Human_STR_1021588	-8	-8	4	4	0	AAAT
4	11552802	Human_STR_1022049	0	-1	-1	-1	1	T
4	11594712	Human_STR_1022070	0	0	0	0	4	AAAC
4	12077763	Human_STR_1022336	0	2	0	0	4	GT
4	12247935	Human_STR_1022409	-12	-4	-16	-4	-8	ATCT
4	12569823	Human_STR_1022536	0	0	0	0	-1	A
4	12982151	Human_STR_1022745	0	6	0	6	-2	AT
4	13998686	Human_STR_1023205	0	0	0	0	-3	CTT
4	14318733	Human_STR_1023337	0	0	0	6	4	ATT
4	15876958	Human_STR_1024087	0	0	0	2	1	T
4	17143204	Human_STR_1024768	-4	-4	-14	-10	-6	AC
4	19950588	Human_STR_1026178	-1	-1	-1	-1	0	T
4	20556378	Human_STR_1026483	0	0	0	0	1	GTTT
4	21048202	Human_STR_1026752	0	0	0	0	20	ATTT
4	21579257	Human_STR_1027050	-12	-4	-4	-4	0	AAAC
4	22122994	Human_STR_1027272	0	0	0	0	1	A
4	23834214	Human_STR_1028112	0	0	0	-5	-6	CTTTTT
4	24420976	Human_STR_1028418	0	-4	0	0	-2	GT
4	25580044	Human_STR_1029167	2	4	0	4	-4	GT
4	25592268	Human_STR_1029185	0	0	0	0	-5	GTTTT
4	28440732	Human_STR_1030849	0	0	0	0	3	AAT
4	28547299	Human_STR_1030913	-1	1	-1	1	0	A
4	30116187	Human_STR_1031763	0	0	0	0	1	A
4	30948313	Human_STR_1032169	0	0	10	16	12	GT
4	31411555	Human_STR_1032466	-1	1	-1	-1	0	A
4	35497888	Human_STR_1034563	0	-10	-10	-10	1	A
4	38272627	Human_STR_1035863	2	2	-6	-2	0	AC
4	39634396	Human_STR_1036907	-6	-2	-6	-4	-8	AC
4	39931227	Human_STR_1037280	0	0	0	0	-2	GT
4	40252963	Human_STR_1037660	-10	10	5	5	0	AAAAC
4	40252963	Human_STR_1037660	-10	-10	0	0	5	AAAAC
4	40977771	Human_STR_1038380	2	2	-2	2	6	AC
4	41269247	Human_STR_1038561	-1	-1	-1	-1	0	GTTT
4	41269247	Human_STR_1038561	-1	-1	-1	-1	0	GTTT
4	41369884	Human_STR_1038626	0	-1	0	-3	-2	A
4	41392257	Human_STR_1038638	0	-2	0	0	2	AG
4	42626660	Human_STR_1039352	-1	-1	-1	-1	0	A
4	43719386	Human_STR_1039783	1	2	1	1	0	T/T
4	45157471	Human_STR_1040384	0	0	0	0	1	T
4	46107776	Human_STR_1040812	4	4	8	20	16	AGAT
4	46223562	Human_STR_1040854	-2	-2	-2	-2	0	AT
4	47634737	Human_STR_1041546	0	19	0	12	4	AGAT
4	58083391	Human_STR_1045666	4	4	4	4	0	AAAC
4	58137825	Human_STR_1045689	-4	-4	-4	-4	0	ATTC
4	59435670	Human_STR_1046236	0	0	0	0	-3	ATT
4	60189700	Human_STR_1046547	0	0	0	0	-2	GT
4	60439452	Human_STR_1046668	5	8	-12	12	4	AGAT
4	60439452	Human_STR_1046668	4	8	-12	-12	0	AGAT
4	62119410	Human_STR_1047487	8	10	8	10	12	AC/AT
4	64270038	Human_STR_1048554	-8	-4	-8	-8	-6	AT
4	64722172	Human_STR_1048778	0	0	0	0	3	ATT
4	65118542	Human_STR_1048982	1	1	1	1	0	A
4	66034905	Human_STR_1049422	1	1	1	1	0	A
4	66726329	Human_STR_1049787	0	0	0	0	5	AAAAC
4	66726329	Human_STR_1049787	0	0	0	0	5	AAAAC
4	67610245	Human_STR_1050222	-4	-4	-4	-4	-8	AC
4	68661321	Human_STR_1050743	12	20	12	12	16	AGAT
4	71491971	Human_STR_1051972	0	0	0	0	1	T
4	72745170	Human_STR_1052728	6	8	-2	0	10	AC
4	73239617	Human_STR_1052931	-15	-15	-27	-9	-12	AAT
4	75696121	Human_STR_1053952	0	0	0	-6	-2	GT
4	79233985	Human_STR_1055842	0	12	0	12	-2	AAAG
4	80224231	Human_STR_1056308	-16	-12	-20	-16	-14	AT
4	80404657	Human_STR_1056395	0	-1	0	-9	1	CTTTT
4	80435625	Human_STR_1056413	-10	-6	-10	-12	-4	AC
4	81823741	Human_STR_1057020	6	2	6	8	4	AC
4	82800593	Human_STR_1057465	0	0	0	0	4	AAAC
4	83608324	Human_STR_1057950	-10	-9	-10	-9	0	AAAG
4	84603355	Human_STR_1058754	0	2	2	4	6	AC
4	84999656	Human_STR_1058957	0	0	0	0	-1	A
4	88429935	Human_STR_1060772	0	0	0	0	2	GT
4	88741446	Human_STR_1060925	0	0	0	0	-5	GTTTT
4	88797853	Human_STR_1060953	0	0	0	0	1	T
4	88984682	Human_STR_1061062	0	0	0	0	1	AAAAG
4	89090018	Human_STR_1061143	0	0	0	0	1	A
4	89351722	Human_STR_1061342	4	4	0	0	8	AAAT
4	90920698	Human_STR_1062081	-12	-12	-12	-2	0	AC
4	91194153	Human_STR_1062191	0	0	0	0	1	AAAC
4	91455593	Human_STR_1062315	4	4	-12	-2	2	GT
4	94020141	Human_STR_1063488	12	10	0	0	8	GT
4	96629636	Human_STR_1064783	-2	-2	2	2	0	GT
4	96986541	Human_STR_1064938	0	0	0	0	-1	A
4	97051792	Human_STR_1064966	0	0	0	0	2	AC
4	100225512	Human_STR_1066453	0	0	0	2	1	T
4	101911852	Human_STR_1067159	0	2	0	0	1	T
4	102148268	Human_STR_1067278	-4	-4	8	8	0	ACAT
4	103092501	Human_STR_1067702	-11	-11	-11	-11	0	AT
4	103380927	Human_STR_1067841	0	-2	0	0	1	A
4	103675158	Human_STR_1067989	0	0	0	0	-1	A
4	104610688	Human_STR_1068438	0	0	0	0	-3	AAC
4	106808263	Human_STR_1069429	-2	1	1	1	0	A
4	109790347	Human_STR_1070882	-5	4	-1	12	0	AAAT
4	111141679	Human_STR_1071676	0	0	0	0	5	CTCTT
4	111479427	Human_STR_1071893	-8	-8	-4	-4	2	AT
4	112387984	Human_STR_1072284	-1	-1	-1	-1	0	T
4	113369880	Human_STR_1072727	-1	-1	-1	-1	0	A
4	113620217	Human_STR_1072930	-4	-4	-4	-4	0	GTTT
4	114381829	Human_STR_1073425	0	0	0	0	3	AAT
4	114550942	Human_STR_1073515	0	0	0	0	-1	A
4	114842239	Human_STR_1073661	0	0	0	0	2	AC
4	124220273	Human_STR_1078030	4	4	2	2	6	GT
4	124227672	Human_STR_1078035	0	0	0	0	-2	AT
4	124286940	Human_STR_1078066	0	0	0	2	1	A
4	125370323	Human_STR_1078607	-12	-12	-10	-10	-14	GT
4	125672955	Human_STR_1078740	0	0	0	0	1	T
4	126832008	Human_STR_1079290	0	0	0	2	1	A
4	129061980	Human_STR_1080462	0	0	0	0	10	T
4	129242921	Human_STR_1080593	-10	2	4	4	6	GT
4	130748683	Human_STR_1081359	-12	-4	-16	-12	-8	ATCT
4	130995000	Human_STR_1081463	-8	8	0	-8	4	AGAT
4	132371900	Human_STR_1082101	0	0	0	0	1	A
4	134222145	Human_STR_1083002	0	0	0	0	-3	AAT
4	135377665	Human_STR_1083514	0	0	0	-4	4	AGAT
4	136235763	Human_STR_1083896	4	4	8	8	0	ATTT
4	137411728	Human_STR_1084451	0	8	2	2	6	AT
4	139159750	Human_STR_1085193	0	0	0	0	1	T
4	139641368	Human_STR_1085391	1	1	1	1	0	A
4	139878757	Human_STR_1085520	-8	-6	0	-8	2	GT
4	140056390	Human_STR_1085709	-4	0	0	-8	-2	GT
4	140470929	Human_STR_1086066	0	0	0	0	-1	A
4	144299783	Human_STR_1087942	-2	8	-2	-2	0	CT
4	144683387	Human_STR_1088103	0	0	0	0	1	T
4	145088064	Human_STR_1088273	-6	-2	-6	2	4	GT
4	146192669	Human_STR_1088789	0	4	0	0	6	GT/GT
4	146778138	Human_STR_1089085	-4	2	-4	-4	-2	AC
4	146982786	Human_STR_1089191	-24	4	-24	-24	-20	ATTT
4	148267617	Human_STR_1089758	-14	-14	-14	-14	-10	GT
4	148833144	Human_STR_1090153	-14	-12	-12	4	6	GT
4	149939768	Human_STR_1090626	0	0	0	0	32	ATCT
4	149990448	Human_STR_1090644	1	1	1	1	2	A
4	152345960	Human_STR_1092045	0	-1	0	-1	-2	A
4	153998907	Human_STR_1092868	-2	2	-2	10	12	AC
4	155347923	Human_STR_1093617	0	18	18	18	12	AAAAAT
4	155836536	Human_STR_1093841	0	0	0	0	-4	AAAC
4	157513003	Human_STR_1094636	-3	-3	-6	-3	0	ATC
4	157541147	Human_STR_1094647	-30	-6	-30	-30	-12	ATATCT
4	158646527	Human_STR_1095130	2	2	2	2	0	CT/AC
4	159832500	Human_STR_1095731	-4	-4	-4	-4	0	AAAT
4	159832500	Human_STR_1095731	-4	-4	-4	-4	0	AAAT
4	160025016	Human_STR_1095867	0	0	0	0	3	AGG
4	164757367	Human_STR_1098239	-8	-8	-8	-8	-4	ATTT
4	166797491	Human_STR_1099488	0	0	0	0	-1	A
4	167368084	Human_STR_1099748	0	36	0	38	2	AC
4	167516324	Human_STR_1099812	0	0	0	0	-1	A
4	168389971	Human_STR_1100244	4	4	0	0	-4	ATCT
4	171635514	Human_STR_1101954	0	0	0	0	-1	AAAC
4	176125624	Human_STR_1104038	2	2	0	2	1	T
4	177716475	Human_STR_1104842	-4	-6	-22	-6	-8	AC
4	178034691	Human_STR_1105015	-4	-4	-1	3	2	T
4	178246105	Human_STR_1105115	0	-4	12	12	8	AGAT
4	178841036	Human_STR_1105410	0	0	0	0	1	T
4	180589691	Human_STR_1106288	-4	-4	-4	4	-2	GT
4	181103329	Human_STR_1106545	15	15	5	5	10	GTTTT
4	181926889	Human_STR_1106999	0	-12	0	0	4	AAAT
4	183808786	Human_STR_1108009	0	1	1	1	2	T
4	183870109	Human_STR_1108039	0	0	0	0	1	A
4	185707573	Human_STR_1109277	-6	6	-4	-4	-2	AC
4	187616915	Human_STR_1110383	0	2	2	6	-2	AC
4	188655174	Human_STR_1110872	-6	8	-6	-6	-4	AC
4	188768192	Human_STR_1110936	0	0	0	0	2	AT
4	189170478	Human_STR_1111267	-1	-1	-1	-1	0	A
4	189170478	Human_STR_1111267	-1	-1	-1	-1	0	A
5	4123628	Human_STR_1113822	0	0	0	0	2	AT/AC
5	4281101	Human_STR_1113908	0	10	0	0	2	AC
5	6386438	Human_STR_1114861	0	0	0	0	1	A
5	9396359	Human_STR_1116196	2	4	8	8	10	AC
5	13154092	Human_STR_1117960	-6	-2	-16	-2	-4	AT/AC
5	14125832	Human_STR_1118393	-1	-1	-1	-1	0	T
5	15620332	Human_STR_1119120	0	0	0	0	1	T
5	16983984	Human_STR_1119929	0	0	3	3	4	A
5	17227500	Human_STR_1120196	-2	-2	-2	-2	0	AT
5	17434799	Human_STR_1120361	2	6	6	6	8	AC
5	18468744	Human_STR_1120871	0	0	0	0	34	A
5	18636150	Human_STR_1120944	0	0	0	0	3	AAT
5	20087590	Human_STR_1121684	-1	-1	-1	-1	0	A
5	22960833	Human_STR_1123253	2	2	0	2	4	AC
5	22960833	Human_STR_1123253	2	2	0	2	4	AC
5	22960833	Human_STR_1123253	2	2	0	2	4	AC
5	24189917	Human_STR_1123924	3	3	3	3	0	AAT
5	24454290	Human_STR_1124062	-4	-4	-12	-4	-8	ATCT
5	24818402	Human_STR_1124262	0	0	0	0	2	AC
5	25012965	Human_STR_1124367	3	3	3	3	0	GTT
5	25795963	Human_STR_1124744	0	4	0	0	-2	GT
5	30326172	Human_STR_1127106	4	8	-4	4	0	AAGG
5	31826047	Human_STR_1127915	-1	-1	-1	-1	0	T
5	32299059	Human_STR_1128352	0	2	0	2	1	A
5	33354875	Human_STR_1128982	-2	-2	2	2	0	AC
5	33760985	Human_STR_1129175	-4	-4	-8	-4	-2	GT
5	34182134	Human_STR_1129372	0	0	0	0	1	T
5	34182134	Human_STR_1129372	0	0	0	0	1	T
5	34182134	Human_STR_1129372	0	0	0	0	1	T
5	34979147	Human_STR_1129816	0	0	0	0	-1	T
5	37608141	Human_STR_1131305	-1	1	-2	-1	0	T
5	38074307	Human_STR_1131517	0	0	0	0	-1	T
5	38564827	Human_STR_1131747	0	6	4	2	-8	AC
5	40084015	Human_STR_1132492	2	2	-4	-4	0	AC
5	40372886	Human_STR_1132613	12	12	0	3	9	ATT
5	42307970	Human_STR_1133515	1	1	1	1	0	A
5	44072941	Human_STR_1134467	0	0	0	-6	-3	ATT
5	49620388	Human_STR_1135320	0	0	0	2	1	A
5	50381511	Human_STR_1135691	0	0	0	-2	2	AT
5	51433002	Human_STR_1136160	0	0	0	3	2	T
5	51980292	Human_STR_1136394	-2	2	-2	-2	0	AC
5	51995494	Human_STR_1136399	1	1	1	1	2	A
5	52187387	Human_STR_1136491	0	-3	-3	-3	-1	A
5	52843132	Human_STR_1136796	0	0	0	0	2	AT
5	52890697	Human_STR_1136829	0	-2	0	0	2	GT
5	53389522	Human_STR_1137113	1	1	1	1	0	A
5	54598419	Human_STR_1137723	0	-1	0	0	1	A
5	60716319	Human_STR_1141006	0	0	0	0	1	T
5	62088970	Human_STR_1141722	0	0	0	0	-5	ATTTT
5	62292977	Human_STR_1141783	0	0	0	0	-4	GTTT/ATTT
5	63728290	Human_STR_1142320	2	4	4	4	0	AT/AC
5	64187599	Human_STR_1142525	3	3	0	9	6	GTT
5	65381748	Human_STR_1143258	0	1	0	1	-1	CTTT
5	65608564	Human_STR_1143386	0	0	0	0	-1	A
5	68317275	Human_STR_1144684	0	0	0	0	4	GTTT
5	71128242	Human_STR_1146926	0	0	0	0	1	A
5	71183868	Human_STR_1146962	0	-1	-1	-1	1	T
5	72151101	Human_STR_1147424	0	0	0	0	1	A
5	73751082	Human_STR_1148224	-2	-1	-1	1	0	A
5	73864146	Human_STR_1148276	0	0	0	-2	2	AT
5	74911494	Human_STR_1148939	0	0	0	0	2	GT
5	76636426	Human_STR_1149929	0	6	0	-4	8	GT
5	77678601	Human_STR_1150510	0	-8	4	-8	-2	GT
5	79237486	Human_STR_1151530	0	0	0	0	-2	AC
5	80512168	Human_STR_1152421	0	-8	0	-8	8	AC/AG
5	81655255	Human_STR_1153053	0	0	0	0	2	AC
5	84002346	Human_STR_1154206	4	4	4	4	2	AC
5	85030484	Human_STR_1154740	0	0	0	3	24	AAT
5	86285661	Human_STR_1155325	18	18	18	18	21	ATT
5	88641974	Human_STR_1156413	0	0	0	0	-1	ATCC
5	89632385	Human_STR_1156848	18	18	20	20	22	AC
5	95996962	Human_STR_1159826	-1	-1	-1	1	0	A
5	96796587	Human_STR_1160210	2	8	12	12	10	AC
5	98296755	Human_STR_1160896	0	4	0	0	2	AC
5	98320360	Human_STR_1160916	0	2	0	0	1	A
5	98326931	Human_STR_1160928	0	2	-7	-7	1	T
5	99016230	Human_STR_1161228	0	0	0	2	16	AG
5	99568188	Human_STR_1161494	0	0	0	0	-2	AC
5	100753237	Human_STR_1162089	0	0	0	0	1	A
5	101666989	Human_STR_1162524	-1	-1	-1	-1	0	T
5	103461091	Human_STR_1163328	0	0	0	0	-3	AAG
5	104958911	Human_STR_1164028	2	16	2	16	18	AC
5	105677579	Human_STR_1164432	-1	1	0	1	2	T
5	106952906	Human_STR_1165029	0	6	0	4	2	AC/AG
5	107550070	Human_STR_1165314	-1	-1	0	-1	-2	T
5	108946453	Human_STR_1165969	0	32	0	0	24	AAGG
5	109368025	Human_STR_1166152	0	0	0	0	1	T
5	109661949	Human_STR_1166261	0	0	0	0	2	AC
5	110252016	Human_STR_1166498	2	2	-4	2	4	GT
5	111145568	Human_STR_1166843	-2	2	-2	-2	0	GT
5	112336097	Human_STR_1167437	0	0	4	4	2	AC
5	115116621	Human_STR_1168571	-2	2	6	6	0	AC
5	116324475	Human_STR_1169170	0	0	0	0	-2	AT/GT
5	117574278	Human_STR_1169762	-18	-18	-6	-2	-16	GT
5	118616971	Human_STR_1170372	34	34	0	34	36	AC/CT
5	119999993	Human_STR_1170957	0	0	0	0	5	AAAAC
5	120000146	Human_STR_1170958	1	1	1	1	0	T
5	121394225	Human_STR_1171508	2	4	-8	8	0	GT
5	121635972	Human_STR_1171602	-12	-4	0	-4	-3	CTTT
5	121781341	Human_STR_1171662	0	0	0	0	-2	AC
5	122142295	Human_STR_1171890	0	-4	-4	-4	-8	ATTT
5	123139643	Human_STR_1172393	0	4	0	6	2	GT
5	124441374	Human_STR_1173056	1	1	-1	1	0	T
5	127308631	Human_STR_1174621	0	23	0	23	27	ATTT
5	128702425	Human_STR_1175204	0	0	0	0	3	AAC
5	129555011	Human_STR_1175589	0	0	0	0	2	AT
5	129933149	Human_STR_1175731	0	0	0	0	2	AT
5	130332609	Human_STR_1175885	-2	-2	-2	-2	0	A
5	130996912	Human_STR_1176349	2	4	0	2	6	GT
5	131572841	Human_STR_1176640	0	-1	0	0	1	A
5	132853300	Human_STR_1177423	0	0	0	0	2	GT
5	133429050	Human_STR_1177710	0	0	0	0	2	GT
5	134116255	Human_STR_1178384	8	8	0	0	4	AAAT
5	135314863	Human_STR_1178927	0	4	-12	12	8	AAAT
5	136457930	Human_STR_1179332	2	6	2	-2	0	AC
5	140371603	Human_STR_1182195	0	0	0	0	2	GT
5	140971263	Human_STR_1182509	0	-16	2	2	8	AT
5	142678909	Human_STR_1183701	0	0	0	0	-1	A
5	143776476	Human_STR_1184209	2	2	2	2	0	AT
5	144226713	Human_STR_1184413	0	0	8	8	4	ATTT
5	144552718	Human_STR_1184579	0	0	0	0	2	AT
5	144695109	Human_STR_1184658	-16	-6	0	-16	4	GT
5	145245698	Human_STR_1184905	0	0	0	0	1	A
5	146243191	Human_STR_1185531	0	0	0	0	4	ATCC
5	147264212	Human_STR_1186039	0	0	0	0	2	CTTT
5	147264212	Human_STR_1186039	0	0	0	0	6	CTTT
5	147264212	Human_STR_1186039	0	0	0	0	2	CTTT
5	148853678	Human_STR_1186769	0	2	0	0	1	A
5	148870533	Human_STR_1186791	0	2	0	2	4	GT/AT
5	153941692	Human_STR_1189413	1	2	1	2	0	T
5	155603130	Human_STR_1190365	0	0	0	0	-2	GT
5	155695575	Human_STR_1190408	0	0	0	0	-4	CCTT
5	156924579	Human_STR_1191162	2	2	2	2	0	AC
5	157096495	Human_STR_1191271	0	0	0	8	4	ATTT
5	157242122	Human_STR_1191391	0	0	0	0	2	AC
5	158955999	Human_STR_1192318	0	1	-1	3	2	T
5	159674903	Human_STR_1192848	0	0	0	-1	1	A
5	160214107	Human_STR_1193130	0	5	-2	-2	-4	AC
5	161120658	Human_STR_1193520	-1	1	1	1	0	A
5	161492824	Human_STR_1193725	6	8	6	8	0	AC
5	163760505	Human_STR_1194889	4	4	4	8	2	GT
5	164260325	Human_STR_1195162	0	-6	2	8	4	AC
5	164805312	Human_STR_1195450	-1	-1	-1	-1	0	T
5	166219841	Human_STR_1196289	6	12	0	-9	15	AAC
5	167000500	Human_STR_1196798	2	2	2	2	0	CT
5	171342618	Human_STR_1199098	10	24	0	12	22	GT
5	173675689	Human_STR_1200715	0	2	2	4	3	A
5	175083307	Human_STR_1201570	0	-4	0	0	4	AAAT
5	175864418	Human_STR_1201982	-12	-12	-12	-2	-4	GT
5	175938296	Human_STR_1202065	0	-2	-2	-2	-1	T
5	177584928	Human_STR_1203369	0	0	0	0	4	ATTT
5	177617614	Human_STR_1203409	2	2	2	2	1	A
5	178519864	Human_STR_1203986	0	0	0	0	1	T
5	179943183	Human_STR_1205023	-1	-1	-1	1	0	T
5	180345029	Human_STR_1205272	0	0	0	0	1	A
6	273409	Human_STR_1205708	0	0	0	0	2	AT
6	994315	Human_STR_1205990	-4	-4	-4	-4	0	ATGT
6	1252580	Human_STR_1206104	0	0	0	2	1	T
6	1502101	Human_STR_1206230	1	2	1	1	0	A
6	4122459	Human_STR_1207602	0	0	0	2	1	T
6	6099725	Human_STR_1208614	1	1	-1	-1	0	A
6	6756667	Human_STR_1208923	0	0	0	-1	1	A
6	7497250	Human_STR_1209512	-2	-2	-2	-2	0	CT/AT
6	8284621	Human_STR_1209978	-2	-2	-2	-2	0	AT
6	10024492	Human_STR_1210836	0	-1	-1	-1	-2	A
6	10114021	Human_STR_1210892	0	0	0	0	-1	T
6	10125388	Human_STR_1210900	16	16	16	16	12	AAAT
6	12074853	Human_STR_1212176	4	24	4	24	26	GT
6	13870148	Human_STR_1213241	0	0	0	-6	-3	AT/AC
6	14011833	Human_STR_1213324	-16	-8	-10	-8	-6	AC/AG
6	14022164	Human_STR_1213327	0	-1	0	0	-2	T
6	15423217	Human_STR_1214375	0	-1	0	-1	1	T
6	16902420	Human_STR_1215256	-1	-1	-1	-1	-2	T
6	17816139	Human_STR_1216038	-1	1	-1	1	0	T
6	19448959	Human_STR_1217069	-12	4	-12	-12	2	AC
6	20212201	Human_STR_1217499	4	6	4	4	8	AC
6	21094126	Human_STR_1218058	0	-2	0	1	2	T
6	24169062	Human_STR_1219928	2	-1	2	2	1	T
6	24646069	Human_STR_1220274	0	-2	-12	-10	2	AC
6	25060060	Human_STR_1220538	-3	-3	-3	-3	0	AAC
6	25293494	Human_STR_1220690	-4	2	-2	6	8	GT
6	25734011	Human_STR_1220931	0	0	-10	-4	2	GT
6	26007298	Human_STR_1221077	0	0	0	0	-3	CCT
6	26474986	Human_STR_1221375	0	0	0	0	1	T
6	26670809	Human_STR_1221514	0	0	0	0	-2	AC
6	26681865	Human_STR_1221519	-2	8	-2	2	4	AC
6	27342165	Human_STR_1221939	0	6	0	-4	2	GT
6	27342165	Human_STR_1221939	-4	-4	12	12	-2	GT
6	27808521	Human_STR_1222300	0	-4	4	4	8	AAAT
6	28184643	Human_STR_1222509	4	4	2	4	8	AC
6	28758010	Human_STR_1222849	0	0	0	0	2	AT/GT
6	28859250	Human_STR_1222934	0	1	0	1	2	A
6	29675156	Human_STR_1223346	-2	-10	-18	-12	-16	AC
6	29675156	Human_STR_1223346	-2	-10	-18	-12	-16	AC
6	30475290	Human_STR_1223730	-5	-5	0	-5	-10	AAAAG
6	30719236	Human_STR_1223951	0	0	0	0	1	A
6	31410983	Human_STR_1224386	0	0	0	0	1	ATTTT
6	32179372	Human_STR_1224974	4	4	0	-8	-4	AAAT
6	32763895	Human_STR_1225279	0	0	-4	-4	-8	GTTT
6	32962937	Human_STR_1225406	0	-10	-2	-2	-4	AC
6	33981761	Human_STR_1226085	0	0	0	12	6	AC
6	34096798	Human_STR_1226131	0	0	0	0	1	T
6	35759691	Human_STR_1227538	0	0	0	0	4	AAAT
6	35759871	Human_STR_1227539	0	0	0	8	-4	AAAT
6	35759871	Human_STR_1227539	8	8	0	8	4	AAAT
6	35760051	Human_STR_1227540	0	0	0	0	-1	A
6	35764710	Human_STR_1227544	1	1	1	1	0	A
6	37121730	Human_STR_1228624	0	0	0	0	1	A
6	37922926	Human_STR_1229218	2	2	2	6	0	GT
6	41158906	Human_STR_1230781	-8	-2	-4	-2	0	GT
6	41232243	Human_STR_1230806	-2	-2	-2	-2	0	AAAT
6	41488001	Human_STR_1230958	6	6	14	16	12	AC
6	42653207	Human_STR_1231925	0	0	0	0	1	T
6	43206214	Human_STR_1232493	-18	-2	-18	-18	-6	CT
6	43238153	Human_STR_1232521	-4	2	0	2	-2	GT
6	44224750	Human_STR_1233218	0	0	0	0	2	CT
6	44248759	Human_STR_1233235	0	0	0	0	-2	GT
6	44248759	Human_STR_1233235	0	0	0	0	-2	GT
6	45198397	Human_STR_1233710	8	10	-4	4	14	AT
6	45749474	Human_STR_1233987	0	0	0	0	20	AT
6	47200361	Human_STR_1234676	-2	-2	-2	12	14	AC
6	47699475	Human_STR_1234960	-8	2	-6	-8	4	AG
6	48097048	Human_STR_1235143	0	0	0	0	1	T
6	49476691	Human_STR_1235787	-1	-1	-1	-1	0	AAT
6	50710287	Human_STR_1236398	-12	4	-12	-8	0	AGAT
6	50952695	Human_STR_1236522	1	1	1	1	0	T
6	51245733	Human_STR_1236650	3	3	3	3	0	GTT
6	53870852	Human_STR_1238010	2	2	2	2	0	A
6	54858223	Human_STR_1238489	0	0	0	0	-1	AAAC
6	54944190	Human_STR_1238536	4	6	-4	10	8	AC
6	55316351	Human_STR_1238721	5	5	0	0	-1	AAAAAC
6	58343182	Human_STR_1240095	-2	-2	-2	-1	0	T
6	64297652	Human_STR_1241264	-4	-4	-4	-4	-8	ATTT
6	64811099	Human_STR_1241491	0	0	0	0	1	T
6	65548511	Human_STR_1241771	0	8	0	8	6	AC
6	67261819	Human_STR_1242613	1	1	-1	1	2	A
6	67423117	Human_STR_1242688	0	8	-4	4	10	AC
6	67541668	Human_STR_1242744	0	17	17	25	21	AGAT
6	70309481	Human_STR_1244084	0	0	0	-1	1	T
6	70734475	Human_STR_1244281	-2	-8	0	0	-6	GT
6	74327951	Human_STR_1246281	0	-10	5	-10	-5	AAAAT
6	74518529	Human_STR_1246436	0	-2	-4	-2	-8	GT
6	74921951	Human_STR_1246595	-10	-10	0	-10	8	AC
6	77255020	Human_STR_1247687	0	0	0	0	2	AT
6	77563417	Human_STR_1247817	-3	-3	-3	-3	-2	T
6	77864976	Human_STR_1247950	-5	-5	-5	-5	0	GTTT/GGTT
6	78691458	Human_STR_1248302	-6	-6	0	-6	-4	CT
6	79263547	Human_STR_1248543	2	2	0	0	-2	AC
6	81632030	Human_STR_1249487	0	4	2	8	10	AC
6	82372685	Human_STR_1249798	-1	-1	-1	-1	0	T
6	82529782	Human_STR_1249878	0	-1	0	-1	1	A
6	82651486	Human_STR_1249935	2	14	8	14	10	AC/CT
6	84407044	Human_STR_1250767	4	4	-6	4	2	AC
6	85368461	Human_STR_1251186	-1	1	-1	-1	0	T
6	86609956	Human_STR_1251780	0	0	0	0	4	ATTT
6	87641117	Human_STR_1252170	0	0	0	0	1	T
6	87641117	Human_STR_1252170	0	0	0	0	1	T
6	88506800	Human_STR_1252749	0	-1	0	-6	-2	T
6	89565218	Human_STR_1253247	0	0	0	0	-1	A
6	90934786	Human_STR_1254222	0	0	0	0	3	AAC
6	92217581	Human_STR_1254742	0	-1	0	-1	-2	T
6	94199007	Human_STR_1255622	-3	1	-3	1	0	T
6	94523676	Human_STR_1255785	-2	4	2	2	0	AC
6	95053871	Human_STR_1256062	0	13	0	0	14	T
6	98028538	Human_STR_1257347	0	0	0	-2	-1	T
6	99068303	Human_STR_1257847	-6	-6	-4	-4	-1	GTTTT
6	99720023	Human_STR_1258139	-10	-6	6	12	14	GT
6	100196803	Human_STR_1258443	0	0	0	0	2	GT
6	100583436	Human_STR_1258599	0	0	0	0	-2	GT/AG
6	100979446	Human_STR_1258770	1	1	1	1	0	T
6	102623650	Human_STR_1259531	0	0	0	0	-2	GT
6	102686787	Human_STR_1259561	0	0	0	0	1	A
6	103057445	Human_STR_1259727	0	2	0	2	1	A
6	103349577	Human_STR_1259870	0	0	0	0	1	A
6	104178218	Human_STR_1260237	6	6	2	2	-10	AC/AG
6	104361699	Human_STR_1260325	0	0	-1	-1	1	A
6	104447509	Human_STR_1260357	-4	-4	-4	8	0	AATG
6	104447509	Human_STR_1260357	-4	-4	-4	8	0	AATG
6	104603138	Human_STR_1260420	0	0	0	0	1	T
6	107152714	Human_STR_1261870	-4	-4	-4	-4	0	AAAC
6	108067198	Human_STR_1262587	0	0	0	-4	4	AAAT
6	108398197	Human_STR_1262871	0	-1	0	0	1	A
6	108857883	Human_STR_1263245	0	-3	0	0	-1	T
6	110086099	Human_STR_1263945	0	0	0	0	-6	GTTTTT
6	110143975	Human_STR_1263979	0	-4	-16	-16	-2	GT/AT
6	110788115	Human_STR_1264295	0	0	0	8	4	AGAT
6	110835316	Human_STR_1264323	0	1	-1	1	2	A
6	111233036	Human_STR_1264667	0	0	0	0	1	A
6	113249702	Human_STR_1265793	-3	-3	-3	-3	0	ATT
6	116753780	Human_STR_1267476	0	0	0	0	1	T
6	118063563	Human_STR_1268085	0	8	8	8	10	AC
6	118203147	Human_STR_1268143	4	4	4	4	2	GT
6	118444592	Human_STR_1268240	-1	-1	-1	-1	-2	T
6	118702430	Human_STR_1268345	0	0	0	0	-2	AC
6	121901431	Human_STR_1269918	-2	6	-6	4	10	GT
6	122309538	Human_STR_1270159	4	16	4	12	14	AC
6	123804212	Human_STR_1270847	-9	-6	3	9	0	ATT
6	124281071	Human_STR_1271058	0	0	0	-4	-12	GT
6	125935223	Human_STR_1271795	-1	-1	-1	-1	0	T
6	128429215	Human_STR_1272894	0	0	0	0	2	AC
6	130022145	Human_STR_1273637	0	0	0	0	1	A
6	131699232	Human_STR_1274478	0	0	0	-2	4	GT
6	131774946	Human_STR_1274519	0	12	0	6	18	AGGTAT
6	132857135	Human_STR_1275101	8	16	0	8	12	ATCT
6	134644432	Human_STR_1276165	0	-1	0	-1	1	A
6	136010295	Human_STR_1277003	4	6	2	2	0	AG
6	138469595	Human_STR_1278402	0	0	0	0	-1	T
6	141516878	Human_STR_1280113	1	1	-1	1	0	T
6	142519242	Human_STR_1280556	-8	-2	-10	-10	0	AT/GT
6	144453196	Human_STR_1281498	9	9	3	7	12	AAT
6	145034580	Human_STR_1281840	0	0	0	0	-1	A
6	146866409	Human_STR_1282592	0	0	0	0	1	A
6	147225592	Human_STR_1282763	2	8	-2	8	0	GT
6	147631666	Human_STR_1282953	-4	-4	-4	-4	0	ATTG
6	147701310	Human_STR_1282984	-8	-2	-8	2	0	AC
6	148110415	Human_STR_1283200	0	-2	0	0	2	AC
6	149999482	Human_STR_1284399	4	4	4	4	0	AAAC
6	154130309	Human_STR_1286984	-10	-4	0	2	4	AC
6	156126568	Human_STR_1288290	-4	-4	-4	-4	0	AAAT
6	156975030	Human_STR_1288682	-10	-10	-2	-2	0	GT
6	157134010	Human_STR_1288815	0	0	0	0	1	A
6	157156372	Human_STR_1288832	-1	-1	-1	-1	0	A
6	157226385	Human_STR_1288870	0	2	0	12	14	AC
6	158063056	Human_STR_1289283	4	8	0	4	12	AGAT
6	161340315	Human_STR_1291121	-6	-4	-14	-6	-22	GT
6	161626770	Human_STR_1291254	0	0	3	3	6	AAT
6	162634837	Human_STR_1291847	-24	-4	-10	-4	-6	AC
6	162831237	Human_STR_1291976	-1	-1	-1	-1	0	T
6	164193871	Human_STR_1292673	0	0	0	0	-1	T
6	165080833	Human_STR_1293061	0	38	0	38	40	GT
6	166831109	Human_STR_1293864	-2	-2	-2	-2	0	AC
6	167293719	Human_STR_1294040	-1	-1	-1	-1	0	AAC
6	169993944	Human_STR_1295121	-7	-7	-7	-7	0	AAAC
7	2375741	Human_STR_1296806	1	1	1	1	0	A
7	3105014	Human_STR_1297409	0	-10	-28	-28	2	GT
7	3195140	Human_STR_1297478	9	9	-6	0	6	AAT
7	3513310	Human_STR_1297700	-1	-1	-1	-1	0	T
7	5197065	Human_STR_1298963	-12	-12	-12	-12	0	AAAG
7	6736601	Human_STR_1300694	0	0	0	0	1	A
7	7143324	Human_STR_1300966	0	0	0	0	-4	ATTT
7	7422882	Human_STR_1301094	4	0	-2	0	2	GT
7	7783303	Human_STR_1301254	0	0	0	0	-19	AT
7	8765120	Human_STR_1301667	0	3	0	0	2	A
7	9346748	Human_STR_1301935	0	0	0	0	-8	A
7	11924084	Human_STR_1303095	-32	-32	-34	-30	-28	AT
7	13154047	Human_STR_1303679	0	0	-16	-16	-4	ATTT
7	13597678	Human_STR_1303892	-8	6	2	2	4	AC
7	13773981	Human_STR_1303985	-4	-2	0	-4	-1	T
7	15256459	Human_STR_1304710	4	8	2	4	6	GT
7	16540969	Human_STR_1305322	-6	6	-6	6	4	GT
7	17342434	Human_STR_1305760	0	0	0	0	1	AT
7	17636490	Human_STR_1305885	-12	-12	-4	-4	0	AAAG
7	19161378	Human_STR_1306634	0	0	0	0	1	T
7	19753737	Human_STR_1306880	-2	4	0	6	8	AC
7	20254702	Human_STR_1307102	0	0	0	-4	-6	ATTT
7	21504200	Human_STR_1307814	0	0	0	0	-1	T
7	22114634	Human_STR_1308133	0	0	0	0	1	A
7	22462114	Human_STR_1308293	0	0	0	0	-1	T
7	25423998	Human_STR_1310070	-10	6	-10	4	8	GT
7	25670527	Human_STR_1310165	0	4	0	-2	2	GT
7	28327755	Human_STR_1311620	0	0	0	0	2	GT
7	28563935	Human_STR_1311739	-4	4	0	4	2	AC
7	30654486	Human_STR_1312877	0	2	0	0	1	A
7	31196844	Human_STR_1313098	0	-1	0	-1	1	T
7	35174174	Human_STR_1314992	0	0	0	0	2	AC
7	35218772	Human_STR_1315015	0	-2	0	0	-1	A
7	38462155	Human_STR_1316664	0	0	0	0	-4	ATCT
7	40042753	Human_STR_1317582	-16	-16	-16	-16	2	AC/CT
7	40324206	Human_STR_1317864	0	1	0	1	2	A
7	41870354	Human_STR_1318623	-1	-1	-1	-1	0	AAAC
7	44137004	Human_STR_1319897	0	0	0	0	6	AACCCT
7	44772985	Human_STR_1320309	0	0	0	-1	1	T
7	44932249	Human_STR_1320479	-2	-2	-2	-2	0	AC
7	46612938	Human_STR_1321324	-12	-12	-12	8	4	GT
7	46749274	Human_STR_1321380	8	8	4	8	10	CT/AC
7	47218988	Human_STR_1321611	-4	-4	-4	-4	-2	AC
7	50163164	Human_STR_1323024	4	4	4	4	0	AAAT
7	51529346	Human_STR_1323643	0	15	0	30	25	AAAAT
7	51822286	Human_STR_1323765	-32	-10	-8	-40	0	AT
7	52734267	Human_STR_1324201	0	-1	-1	-1	4	CTTTT
7	53152264	Human_STR_1324409	0	0	0	0	-1	A
7	53185485	Human_STR_1324428	-2	2	-2	-2	0	GT
7	54862701	Human_STR_1325193	0	0	0	1	-1	A
7	56225721	Human_STR_1326107	-1	-1	-1	-1	0	T
7	57203669	Human_STR_1326859	0	-10	0	0	8	CT
7	64017933	Human_STR_1328506	0	0	0	0	-1	A
7	65211087	Human_STR_1329341	-18	-6	-18	-2	-4	AC
7	65984947	Human_STR_1330168	3	3	3	3	0	GTT
7	66432915	Human_STR_1330624	-24	-4	-10	2	-2	AC
7	67554229	Human_STR_1331681	0	0	0	-2	2	AC
7	67979874	Human_STR_1332049	-6	-4	-4	-4	-2	GT
7	67983298	Human_STR_1332053	0	-1	0	-2	1	T
7	68019694	Human_STR_1332083	0	0	0	0	1	AAAC
7	68256360	Human_STR_1332320	-1	-1	-1	-1	0	T
7	68400062	Human_STR_1332463	0	0	0	0	1	T
7	71082602	Human_STR_1334469	-4	-4	-4	-4	0	GTTT
7	71514797	Human_STR_1334849	0	0	-1	0	-2	T
7	73645467	Human_STR_1336883	0	0	0	-2	-1	A
7	75377941	Human_STR_1338265	2	2	2	12	0	AC
7	75392305	Human_STR_1338283	2	3	0	0	1	T
7	78919662	Human_STR_1340792	2	2	2	2	0	AT
7	80090902	Human_STR_1341389	4	4	4	4	0	AAAT
7	81974998	Human_STR_1342342	0	2	-4	12	4	GT
7	82016052	Human_STR_1342357	4	4	0	4	-4	AAAT
7	82495972	Human_STR_1342601	-2	2	-4	2	0	AC
7	82503489	Human_STR_1342603	0	0	0	0	1	T
7	84040884	Human_STR_1343392	2	6	0	6	4	AT
7	84174532	Human_STR_1343475	-1	-1	-1	-1	0	A
7	84755098	Human_STR_1343767	-2	-2	-2	-2	0	GT
7	85407533	Human_STR_1344074	0	0	0	0	3	ATT
7	85801581	Human_STR_1344274	10	10	2	2	12	GT
7	85801581	Human_STR_1344274	10	10	2	2	12	GT
7	87717826	Human_STR_1345154	1	1	1	1	2	A
7	88393073	Human_STR_1345441	0	0	0	0	4	AGAT
7	88796759	Human_STR_1345659	0	16	0	0	4	AAAT
7	88987240	Human_STR_1345749	0	0	0	-1	1	T
7	89929479	Human_STR_1346206	1	1	1	1	2	T
7	92221891	Human_STR_1347380	0	0	0	2	-4	AC
7	92509395	Human_STR_1347531	0	0	0	0	-2	AG
7	94662484	Human_STR_1348460	-1	-1	-1	1	0	T
7	95442406	Human_STR_1348822	0	0	0	0	-1	T
7	100376065	Human_STR_1352546	0	1	0	1	2	A
7	101128122	Human_STR_1353269	4	4	4	4	0	AATT
7	102027197	Human_STR_1354125	0	0	0	0	1	T
7	103465075	Human_STR_1355117	-8	-6	-4	-4	0	GT
7	104246319	Human_STR_1355495	1	1	1	1	0	A
7	106586106	Human_STR_1356957	0	8	0	0	4	ATTT
7	106693971	Human_STR_1357040	-2	2	-2	4	0	GT
7	107136398	Human_STR_1357295	1	1	1	1	0	T
7	107315731	Human_STR_1357404	-1	1	-1	-1	0	A
7	107626402	Human_STR_1357601	0	0	0	0	-4	AAAC
7	107822060	Human_STR_1357709	0	2	2	2	3	T
7	108022667	Human_STR_1357801	0	0	0	0	2	T
7	108162738	Human_STR_1357869	0	0	0	0	1	A
7	108170643	Human_STR_1357871	0	0	0	0	1	A
7	108981182	Human_STR_1358229	0	0	0	0	-1	T
7	109647990	Human_STR_1358526	0	0	0	0	1	T
7	113615151	Human_STR_1360373	12	12	0	0	10	AC
7	113746414	Human_STR_1360452	0	0	0	0	1	T
7	113783203	Human_STR_1360471	0	-3	0	0	3	AAT
7	113871031	Human_STR_1360511	-2	-2	-2	-2	0	AC
7	114447921	Human_STR_1360814	12	12	12	12	14	AC
7	114586281	Human_STR_1360886	-4	-4	-6	-4	-2	GT
7	115003825	Human_STR_1361078	-2	-2	-8	-2	0	AT
7	116036611	Human_STR_1361550	-6	-3	0	-6	-4	GTT
7	116543288	Human_STR_1361796	0	4	4	6	2	GT
7	118551797	Human_STR_1362719	0	0	0	0	1	T
7	119253389	Human_STR_1363036	0	-4	0	0	2	AC
7	119831654	Human_STR_1363294	4	4	0	0	8	ATTT
7	123905425	Human_STR_1365306	0	2	-2	0	1	T
7	124591019	Human_STR_1365609	0	0	0	0	-1	A
7	124619496	Human_STR_1365623	2	2	0	2	6	ATTT
7	125889264	Human_STR_1366247	-1	-1	-1	3	0	GTTT
7	127399112	Human_STR_1366914	12	12	4	4	8	AGAT
7	128344363	Human_STR_1367549	0	0	0	-1	1	T
7	128792527	Human_STR_1367860	4	4	4	4	0	AAAC
7	129692169	Human_STR_1368707	-2	-2	-2	1	2	T
7	130108247	Human_STR_1369028	0	0	0	0	2	AC
7	134443253	Human_STR_1371443	4	4	-16	4	6	GT
7	134443253	Human_STR_1371443	4	4	-16	2	6	GT
7	135695165	Human_STR_1372202	2	2	2	8	4	AC
7	136457485	Human_STR_1372576	0	0	0	0	5	ATTTT
7	137027274	Human_STR_1372866	2	2	-4	2	0	GT
7	137664475	Human_STR_1373165	-3	-3	-3	-3	-6	AAC
7	138053258	Human_STR_1373483	0	0	0	0	-3	A
7	138316706	Human_STR_1373727	0	0	0	14	16	AC
7	138957230	Human_STR_1374296	0	0	0	0	4	ATGT
7	139535835	Human_STR_1374722	-8	-8	0	-8	-4	AAAT
7	146791660	Human_STR_1378485	0	0	0	0	-1	T
7	147339090	Human_STR_1378777	0	6	0	0	4	GT
7	148150952	Human_STR_1379241	0	12	12	12	8	ATTT
7	149716683	Human_STR_1380316	3	3	3	3	-3	AAT
7	150399745	Human_STR_1380627	0	0	0	0	12	AAC
7	150956438	Human_STR_1380897	1	-1	1	1	0	A
7	151161719	Human_STR_1381024	0	0	0	0	1	T
7	152198249	Human_STR_1381749	0	0	6	4	2	AC
7	153321108	Human_STR_1382483	-6	0	-6	-4	-2	GT
7	153817333	Human_STR_1382734	0	0	0	0	1	T
7	154830299	Human_STR_1383193	0	0	0	0	1	T
7	156314221	Human_STR_1383911	0	0	0	0	-1	A
7	157174440	Human_STR_1384474	2	12	6	8	14	GT
7	159032878	Human_STR_1385276	0	0	0	0	1	GT
8	164593	Human_STR_1385389	2	2	2	6	4	GT
8	3246400	Human_STR_1386585	0	-26	-26	-2	-4	AC
8	3571548	Human_STR_1386777	12	12	4	12	8	AGAT
8	3894479	Human_STR_1386944	-6	-6	-8	4	6	GT
8	3973487	Human_STR_1386988	-20	-4	-16	-16	-12	ATTT
8	4589867	Human_STR_1387319	4	6	4	6	8	GT
8	5516881	Human_STR_1387820	12	-4	4	-4	0	AGAT
8	6101510	Human_STR_1388082	-4	-4	-12	-12	0	AAAT
8	8191952	Human_STR_1389221	0	0	0	0	1	A
8	8829851	Human_STR_1389696	0	0	0	0	1	A
8	9262507	Human_STR_1389999	18	18	12	12	20	AC
8	10770553	Human_STR_1390836	0	4	0	0	2	AT
8	10770553	Human_STR_1390836	0	4	0	0	2	AT
8	11255256	Human_STR_1391123	-12	-4	-12	-12	-8	ATCT
8	12423144	Human_STR_1391732	0	0	0	-16	-2	AG
8	12437307	Human_STR_1391744	0	0	0	0	5	AAAAT
8	12485739	Human_STR_1391775	0	0	0	0	1	T
8	12786461	Human_STR_1391938	0	-5	0	-1	1	AAAC
8	14566322	Human_STR_1392995	0	4	0	0	2	GT
8	17809734	Human_STR_1394716	-4	-4	4	4	0	AAAT
8	18045446	Human_STR_1394838	10	14	-2	-2	12	AC
8	18841703	Human_STR_1395248	3	12	3	12	15	AAT
8	19669612	Human_STR_1395702	0	0	0	0	-4	GTTT
8	20485989	Human_STR_1396184	0	-10	-4	4	6	GT
8	21261990	Human_STR_1396531	0	0	0	0	1	A
8	22260480	Human_STR_1397198	0	0	0	0	4	GTTT
8	23545112	Human_STR_1398058	0	-2	0	6	2	GT
8	23590569	Human_STR_1398084	0	2	2	2	1	T
8	27960686	Human_STR_1400604	0	0	0	0	-4	AAAC
8	28531589	Human_STR_1401027	4	4	4	4	0	GTTT
8	32457844	Human_STR_1403620	0	0	0	0	-2	AC
8	32490068	Human_STR_1403644	1	2	1	-1	0	A
8	32548457	Human_STR_1403679	0	4	0	0	2	GT
8	33669427	Human_STR_1404404	-6	-6	2	-2	0	AC
8	34268709	Human_STR_1404675	-6	-4	2	6	10	AAAG
8	38333738	Human_STR_1407196	0	0	0	0	1	T
8	39131045	Human_STR_1407788	0	0	0	0	9	AAAC
8	39131323	Human_STR_1407789	0	0	0	0	-1	T
8	39665709	Human_STR_1408024	4	4	0	0	2	AC
8	39844191	Human_STR_1408157	0	0	0	0	4	AGAT
8	39959259	Human_STR_1408245	0	0	0	0	-1	T
8	40346442	Human_STR_1408465	0	2	0	2	3	GTTT
8	41072267	Human_STR_1408907	0	0	0	0	-5	GTTTT
8	42640917	Human_STR_1410075	0	0	0	0	12	AAGG/AAAG
8	42733184	Human_STR_1410168	0	0	0	-4	4	AATC
8	47501398	Human_STR_1410719	28	28	4	28	0	AAAT
8	48659957	Human_STR_1411285	0	0	0	0	-4	ATTT/GTTT
8	49794972	Human_STR_1411914	0	0	0	-1	1	T
8	51173308	Human_STR_1412527	0	1	1	1	2	A
8	53729473	Human_STR_1413811	2	8	2	2	0	GT
8	54338620	Human_STR_1414079	-30	-6	-30	-10	-4	AT
8	55544406	Human_STR_1414851	0	0	0	0	1	T
8	56943670	Human_STR_1415625	0	0	0	0	5	AAAAT
8	59045760	Human_STR_1416601	0	1	0	1	-1	T
8	59668205	Human_STR_1416902	4	4	4	4	0	GTTT
8	61195152	Human_STR_1417573	0	0	0	0	1	A
8	62790193	Human_STR_1418394	0	0	0	0	2	GT
8	62790193	Human_STR_1418394	0	0	0	0	2	GT
8	64841576	Human_STR_1419278	0	-2	0	0	2	AG
8	64849635	Human_STR_1419282	0	0	0	0	2	AT
8	65373478	Human_STR_1419485	7	7	-8	-4	3	ATCT
8	66932828	Human_STR_1420321	-30	-6	-6	-6	-4	GT
8	68472396	Human_STR_1421460	0	12	2	6	14	AT
8	72203035	Human_STR_1423409	0	0	0	0	4	AAAG
8	72803755	Human_STR_1423646	0	0	0	0	2	GT
8	74238186	Human_STR_1424322	-10	-2	-24	-22	0	GT
8	74683517	Human_STR_1424596	2	10	6	10	4	AC
8	76233400	Human_STR_1425431	-10	-4	-4	-4	-2	AC
8	77442776	Human_STR_1426067	0	0	0	0	3	ATT
8	77707110	Human_STR_1426200	0	2	0	2	4	GT
8	78848155	Human_STR_1426777	0	0	0	0	1	A
8	78848775	Human_STR_1426778	0	0	0	0	4	ATCT
8	79412688	Human_STR_1427082	0	0	0	0	2	AT
8	79529780	Human_STR_1427138	0	-8	0	-8	-12	AGAT
8	80397992	Human_STR_1427510	4	8	4	4	12	AGAT
8	80765609	Human_STR_1427698	-14	2	-14	-14	0	AC
8	81399021	Human_STR_1428266	0	0	0	0	3	CGG
8	82194403	Human_STR_1428678	4	4	4	4	6	GT
8	82194403	Human_STR_1428678	4	4	4	4	6	GT
8	84969698	Human_STR_1430017	-1	-1	-1	-1	0	G
8	85294466	Human_STR_1430190	0	0	0	0	1	A
8	85868090	Human_STR_1430436	0	0	0	0	-3	GTT
8	88745502	Human_STR_1431789	-2	-2	-2	-2	0	AT
8	90538484	Human_STR_1432554	-2	2	-2	-2	0	GT
8	91222537	Human_STR_1432868	-4	-4	0	-16	4	AAAT
8	91647596	Human_STR_1433057	0	0	0	-20	5	ATTTT
8	91966296	Human_STR_1433175	0	0	0	0	4	AAAT
8	93976679	Human_STR_1434105	0	2	0	0	-18	AT
8	97497307	Human_STR_1436216	0	0	0	0	1	A
8	98701934	Human_STR_1436787	0	-2	0	0	-1	T
8	99168138	Human_STR_1437244	2	2	-6	6	4	GT
8	100703476	Human_STR_1438084	0	0	0	0	-2	GT
8	101436875	Human_STR_1438528	0	0	0	0	2	GT
8	101436875	Human_STR_1438528	0	0	0	0	2	GT
8	102456904	Human_STR_1439231	-4	-4	-6	-4	-2	AC
8	103136036	Human_STR_1439601	0	0	0	0	-6	CCCCGG
8	103565192	Human_STR_1439916	-8	-8	-8	4	0	AGAT
8	104174174	Human_STR_1440365	5	5	5	5	0	GTTTTT
8	104235860	Human_STR_1440387	0	0	0	0	2	AT
8	105200449	Human_STR_1440848	0	4	0	8	12	AGAT
8	105782176	Human_STR_1441117	-2	4	-2	-2	-12	AC
8	108026290	Human_STR_1442208	0	0	0	0	4	AAAT
8	108161113	Human_STR_1442254	-4	-4	0	-8	-2	CT
8	108280635	Human_STR_1442302	0	4	0	-2	2	GT
8	109454656	Human_STR_1442883	-2	-2	-2	2	0	AC
8	110634411	Human_STR_1443416	0	0	0	0	4	ATCT
8	112684426	Human_STR_1444421	-4	2	-2	-2	6	GT
8	114230333	Human_STR_1445155	0	0	0	0	2	AT
8	114233584	Human_STR_1445158	0	0	0	14	2	AC
8	115424865	Human_STR_1445694	0	8	18	24	26	AC
8	117028591	Human_STR_1446472	-1	1	1	1	0	T
8	118520497	Human_STR_1447197	0	4	0	-2	2	AC
8	118520497	Human_STR_1447197	0	2	0	2	-2	AC
8	119699102	Human_STR_1447846	-16	-4	-10	-4	-2	GT
8	120103794	Human_STR_1448015	-12	-8	-12	-12	-14	AAAG
8	120280278	Human_STR_1448081	-8	-8	-22	-10	-6	GT
8	120497633	Human_STR_1448169	4	4	4	4	6	GT
8	120612245	Human_STR_1448237	0	0	0	0	-1	A
8	122400945	Human_STR_1449303	0	0	0	0	-4	AAAC
8	122709189	Human_STR_1449520	-2	-2	0	0	4	AC
8	122857235	Human_STR_1449606	-2	-1	-2	1	0	T
8	124258740	Human_STR_1450417	-2	-2	-2	-2	0	AC
8	126711430	Human_STR_1452011	0	0	0	0	1	T
8	127739605	Human_STR_1452570	0	-9	0	-9	-15	ATT
8	130424299	Human_STR_1453975	4	20	2	2	22	GT
8	133491876	Human_STR_1455521	-6	-2	-2	6	0	AC
8	136298273	Human_STR_1456802	-1	-1	-1	-1	0	AAAC
8	137003987	Human_STR_1457082	-12	20	-16	-12	12	ATCT
8	137699566	Human_STR_1457433	8	8	0	8	12	AGAT
8	139393213	Human_STR_1458310	0	0	0	0	1	AAAC
8	139966721	Human_STR_1458590	-3	-2	-3	-3	0	A
8	140188750	Human_STR_1458670	-16	10	10	16	12	GT
8	141292664	Human_STR_1459099	-1	-1	-1	-1	0	A
8	146193755	Human_STR_1461571	1	-3	0	0	2	A
9	4075091	Human_STR_1463650	-2	-2	-2	-2	0	AAC
9	4133826	Human_STR_1463673	-22	-4	-22	-4	0	AC
9	4437403	Human_STR_1463839	4	4	-12	-8	8	ATGT/ATCT
9	6738136	Human_STR_1465221	-10	-10	0	-10	-5	AAACT
9	8053521	Human_STR_1465886	0	18	6	20	22	AC
9	8053521	Human_STR_1465886	2	12	26	22	24	AC
9	10065142	Human_STR_1466904	20	16	20	28	12	AAAG
9	10525728	Human_STR_1467148	18	6	2	2	8	GT
9	10698007	Human_STR_1467237	0	0	0	0	-1	T
9	12845585	Human_STR_1468241	-8	-2	-4	-2	0	AC
9	13694718	Human_STR_1468659	0	0	0	0	4	ATCT
9	13904706	Human_STR_1468733	0	0	0	0	-1	A
9	14143991	Human_STR_1468863	6	14	0	4	2	GT
9	14723163	Human_STR_1469167	-4	2	0	6	4	AC
9	15341099	Human_STR_1469499	8	8	8	8	9	CCTT/CTTT
9	15662978	Human_STR_1469751	-3	-3	-3	-3	0	AAC
9	17819551	Human_STR_1470850	14	16	14	16	18	AC
9	19517909	Human_STR_1471822	-6	6	-2	2	4	AC
9	20509866	Human_STR_1472265	0	0	-1	0	1	T
9	20913145	Human_STR_1472496	-6	6	0	-2	2	AC
9	22340690	Human_STR_1473103	-10	-2	-10	-4	-8	AC
9	23234175	Human_STR_1473502	8	8	8	10	0	GT
9	23628695	Human_STR_1473678	0	0	2	8	10	AC
9	29297348	Human_STR_1476295	-8	-4	-4	-4	0	ATCT
9	30289415	Human_STR_1476758	0	0	0	0	2	GT
9	30662933	Human_STR_1476931	0	-2	0	0	-1	T
9	31030399	Human_STR_1477112	-2	-2	-2	-2	-1	A
9	31768074	Human_STR_1477452	-2	-2	-6	-2	0	AC
9	33458194	Human_STR_1478392	0	0	0	0	-1	AAAT
9	33823377	Human_STR_1478590	0	0	0	0	-1	T
9	34196897	Human_STR_1479092	0	0	0	-2	2	GT
9	36848348	Human_STR_1480941	12	12	14	14	10	AC
9	36848348	Human_STR_1480941	12	12	14	8	10	AC
9	47198983	Human_STR_1483518	0	0	0	3	1	A
9	71629039	Human_STR_1484974	6	6	0	0	9	CGG
9	71690376	Human_STR_1485034	0	0	0	0	4	AAAT
9	74414801	Human_STR_1486557	0	0	0	4	2	AC
9	76165572	Human_STR_1487726	-2	-2	-2	-2	0	AT
9	80284118	Human_STR_1490087	-4	-4	0	-4	2	GT
9	80472789	Human_STR_1490183	-2	-1	-1	-1	0	T
9	83639451	Human_STR_1491694	-23	-11	-19	-19	-15	AGAT/ACAG
9	85323800	Human_STR_1492663	-14	-14	-2	2	0	CT
9	85342240	Human_STR_1492673	0	0	15	15	12	AAT
9	85932109	Human_STR_1492939	0	0	0	-2	2	AC
9	86346291	Human_STR_1493196	-4	-4	-4	-4	0	ATTT
9	88091818	Human_STR_1494241	0	-4	0	-8	4	AGAT
9	88194497	Human_STR_1494294	0	0	0	0	2	GT
9	90190129	Human_STR_1495511	0	0	-10	5	-5	AAAAT
9	91199686	Human_STR_1496229	0	-1	0	0	2	T
9	91866366	Human_STR_1496559	-4	-4	-4	-4	0	ATCT
9	92134789	Human_STR_1496693	-12	-12	-8	-8	-4	AGAT
9	92806408	Human_STR_1496904	-6	-6	2	-6	4	GT
9	95317286	Human_STR_1498308	0	-6	0	0	3	GTT
9	95513417	Human_STR_1498421	0	0	0	0	3	GTT
9	95514089	Human_STR_1498422	0	0	0	0	1	T
9	97854339	Human_STR_1499867	0	-4	0	-4	-6	GT/AC
9	102438613	Human_STR_1502555	0	0	0	0	-1	A
9	103436022	Human_STR_1503160	-4	12	-8	8	10	AC
9	104372857	Human_STR_1503563	0	0	0	0	10	ATCT
9	105060657	Human_STR_1503831	0	1	0	0	-1	A
9	105627855	Human_STR_1504109	0	0	0	-1	1	T
9	106112030	Human_STR_1504338	0	0	0	0	-2	AC/AG
9	107094591	Human_STR_1504779	-8	-4	-4	-4	0	ATCT
9	107770736	Human_STR_1505180	0	0	0	0	4	ATTT
9	107782826	Human_STR_1505192	0	0	0	2	1	A
9	108623981	Human_STR_1505740	1	1	1	1	0	AAC
9	109985629	Human_STR_1506349	0	0	0	4	2	AAAG
9	110224966	Human_STR_1506541	2	6	6	8	4	AC
9	110402485	Human_STR_1506747	0	0	0	0	-5	GTTTT
9	111937749	Human_STR_1507602	10	8	0	8	6	AC
9	112241290	Human_STR_1507807	0	0	0	0	1	T
9	112972168	Human_STR_1508236	20	25	-5	25	-10	AAGAG
9	113980711	Human_STR_1508832	0	-4	-16	-16	-2	GT
9	114967284	Human_STR_1509632	-6	-2	-16	-6	0	GT
9	115002929	Human_STR_1509653	1	1	1	1	0	T
9	115413678	Human_STR_1509996	-1	-1	-1	-1	0	T
9	116022861	Human_STR_1510391	0	4	0	-4	2	AC
9	116296891	Human_STR_1510595	-2	-1	-1	1	0	T
9	117319574	Human_STR_1511101	0	0	0	0	1	T
9	118149177	Human_STR_1511620	-15	10	0	-35	5	AAAAT
9	119489293	Human_STR_1512329	-6	-2	-10	-10	-8	AC
9	119909718	Human_STR_1512588	2	2	2	2	4	AC
9	120456332	Human_STR_1512856	0	0	0	0	-4	CCTT
9	121010846	Human_STR_1513148	-3	-3	-6	-6	-9	AAT
9	121416710	Human_STR_1513344	-8	4	-12	4	0	AGAT
9	121642356	Human_STR_1513471	0	-6	-6	-6	-2	AC
9	123488065	Human_STR_1514402	-6	-6	-6	6	9	AAT
9	124173435	Human_STR_1514828	10	20	10	16	18	AC
9	126896690	Human_STR_1516493	0	0	0	0	1	A
9	127287564	Human_STR_1516754	2	4	2	4	6	AC
9	128539280	Human_STR_1517869	1	1	1	1	0	CTTTT
9	128836126	Human_STR_1518058	-2	-2	-4	-4	0	GT
9	129890136	Human_STR_1518689	0	0	0	0	1	A
9	130301222	Human_STR_1518948	-1	-1	-1	-1	-3	A
9	130768133	Human_STR_1519340	0	0	0	0	1	AATT/AAAT
9	131507479	Human_STR_1520141	0	0	0	0	1	T
9	131570688	Human_STR_1520220	2	10	0	6	8	GT
9	132224580	Human_STR_1520843	0	-11	0	-4	-5	AAAAG
9	133032070	Human_STR_1521650	-1	-1	-1	-1	0	GTTT
9	133621610	Human_STR_1522023	-1	-1	-1	-1	0	T
9	134922829	Human_STR_1523002	0	4	2	4	6	AC
9	136368407	Human_STR_1523982	0	0	0	0	1	T
9	137982206	Human_STR_1524749	6	6	2	2	4	GT
10	1461020	Human_STR_130061	-1	-1	0	-1	-2	A
10	2379355	Human_STR_130547	0	2	0	0	4	GT
10	2407411	Human_STR_130569	0	0	-8	-8	-4	ATTT
10	3385297	Human_STR_131107	10	18	6	8	16	AC
10	3385297	Human_STR_131107	10	18	6	8	16	AC
10	3550068	Human_STR_131214	0	-22	-4	-4	-2	CT/AC
10	4357210	Human_STR_131716	0	0	0	0	-1	A
10	4389244	Human_STR_131733	0	0	0	-2	2	GT
10	5156272	Human_STR_132058	0	0	0	0	-3	AAT
10	5440566	Human_STR_132185	0	0	0	0	-4	AAAC
10	7205086	Human_STR_133329	0	12	0	0	8	AAAC
10	8000456	Human_STR_133865	0	0	0	0	1	A
10	8749044	Human_STR_134419	0	0	0	0	-4	AAAC
10	9481414	Human_STR_134843	0	0	0	0	-1	A
10	10068833	Human_STR_135156	0	0	2	2	3	A
10	10108118	Human_STR_135188	-14	-6	8	12	10	GT
10	10949601	Human_STR_135620	-5	-5	-5	-5	0	ATTTT
10	11688975	Human_STR_135969	0	0	0	0	1	T
10	11842667	Human_STR_136098	0	0	0	0	1	T
10	12433976	Human_STR_136728	-4	-2	0	0	2	AC
10	13548765	Human_STR_137604	0	0	0	0	2	AG
10	13898014	Human_STR_137854	0	-4	0	0	4	ATCT
10	13960425	Human_STR_137909	0	0	0	0	-4	ATTT
10	14216866	Human_STR_138083	-16	2	-16	-12	4	GT
10	14615576	Human_STR_138339	-1	2	-1	2	1	A
10	16773429	Human_STR_139801	0	-1	0	2	1	A
10	24297088	Human_STR_144337	0	0	-4	4	8	AGAT
10	24789114	Human_STR_144689	0	0	0	-2	2	GT
10	26308140	Human_STR_145611	-16	-16	-8	-8	-12	ATTT
10	29427730	Human_STR_147840	-20	-20	-20	4	0	ATTT
10	30102748	Human_STR_148299	-4	-4	-12	-4	0	AAAT
10	30343605	Human_STR_148461	1	1	1	1	0	T
10	30834420	Human_STR_148885	0	2	0	0	1	A
10	30834420	Human_STR_148885	0	2	0	0	1	A
10	31018092	Human_STR_149013	6	12	0	0	3	ATT
10	32109637	Human_STR_149537	-2	-2	-6	-2	0	AT
10	32256114	Human_STR_149639	2	4	6	6	8	GT
10	32598422	Human_STR_149945	1	1	1	1	0	T
10	32874006	Human_STR_150124	0	0	0	0	-1	T
10	33228651	Human_STR_150254	-4	-4	-20	-4	-8	AGTG
10	34388880	Human_STR_150945	4	6	4	4	0	AC
10	34444597	Human_STR_150976	2	2	0	2	4	GT
10	34693997	Human_STR_151111	-8	-8	-14	-2	-6	AC
10	35342026	Human_STR_151676	0	0	0	0	-4	GT
10	35369362	Human_STR_151702	4	4	-8	-4	0	ATTT
10	35715038	Human_STR_152009	-6	-2	0	0	2	AC
10	36640102	Human_STR_152497	-4	8	-12	8	0	AGAT
10	36924680	Human_STR_152690	-1	-1	1	1	0	T
10	38210065	Human_STR_153450	0	0	0	1	-1	AAAC
10	38256350	Human_STR_153484	0	0	0	0	1	T
10	38961550	Human_STR_153867	0	0	0	0	-2	AT
10	43302186	Human_STR_154349	0	-2	0	0	-1	A
10	43780452	Human_STR_154556	-2	-2	-2	-2	-1	C
10	47028002	Human_STR_155914	0	0	0	0	2	CT
10	47028002	Human_STR_155914	0	0	0	0	2	CT
10	47035930	Human_STR_155921	0	2	0	2	4	AC
10	47041631	Human_STR_155924	0	0	0	0	2	AC
10	47041631	Human_STR_155924	0	0	0	0	2	AC
10	47041631	Human_STR_155924	0	0	0	0	2	AC
10	47536318	Human_STR_155994	0	0	-6	-6	-3	AAC
10	55993893	Human_STR_158930	0	0	-4	-2	2	GT
10	56457276	Human_STR_159179	0	0	0	0	2	AT
10	56933070	Human_STR_159425	0	0	18	20	16	GT
10	60005371	Human_STR_160870	0	1	0	1	2	A
10	60987736	Human_STR_161369	0	28	0	0	26	AT
10	60987736	Human_STR_161369	0	28	0	0	26	AT
10	63877521	Human_STR_162790	0	0	-6	0	-2	CT/GT
10	64877219	Human_STR_163375	0	0	0	0	-1	A
10	65849325	Human_STR_164027	0	-12	-16	-10	2	AC
10	68161277	Human_STR_165138	-2	-2	14	14	10	AC
10	68674301	Human_STR_165393	-1	1	-1	-1	0	A
10	68849476	Human_STR_165490	2	2	-2	8	4	GT
10	71200513	Human_STR_167543	-4	-4	0	0	-2	AC
10	71898856	Human_STR_167892	0	1	0	0	-1	A
10	72064227	Human_STR_168012	-8	-8	-12	12	-6	AT
10	72064227	Human_STR_168012	-12	24	-12	-12	-14	AT
10	72228459	Human_STR_168130	-14	6	-6	2	8	GT
10	74163388	Human_STR_169266	0	4	4	10	-4	GT
10	74690438	Human_STR_169752	0	0	0	1	-1	T
10	74896713	Human_STR_169930	0	0	0	0	3	ATT
10	76036683	Human_STR_170957	-1	-1	-1	-1	0	T
10	76474016	Human_STR_171261	0	2	0	0	1	A
10	76474016	Human_STR_171261	0	2	0	0	1	A
10	76474016	Human_STR_171261	0	2	0	0	1	A
10	76474016	Human_STR_171261	0	2	0	0	1	A
10	78730088	Human_STR_172560	-1	1	-1	-1	0	A
10	79268099	Human_STR_172805	2	2	0	2	1	T
10	80589290	Human_STR_173473	0	-2	-2	16	18	GT
10	83417982	Human_STR_174898	2	2	-2	-2	0	GT
10	83417982	Human_STR_174898	2	2	-2	-2	0	GT
10	83417982	Human_STR_174898	2	2	-2	-2	0	GT
10	83695633	Human_STR_175040	0	-2	0	-2	-6	AC
10	84402024	Human_STR_175422	0	0	0	0	1	T
10	85813698	Human_STR_176086	0	0	0	0	2	AC
10	86114007	Human_STR_176263	1	1	1	1	0	T
10	86482759	Human_STR_176471	1	1	1	1	2	A
10	93592230	Human_STR_179986	0	0	1	1	-1	T
10	94485077	Human_STR_180842	4	4	2	4	6	GT
10	94670686	Human_STR_180996	0	0	0	0	41	AAT
10	94758961	Human_STR_181066	0	0	0	0	1	T/T
10	98601120	Human_STR_183358	0	0	0	0	1	T
10	99103406	Human_STR_183730	0	0	0	0	1	A
10	100552398	Human_STR_184611	-1	-1	-1	-1	0	A
10	100908545	Human_STR_184775	-4	-4	-4	-4	0	AATC
10	101335683	Human_STR_185063	-1	-1	-1	-1	0	A
10	102027668	Human_STR_185606	0	0	0	15	10	AACCT
10	102038567	Human_STR_185616	0	0	0	2	1	A
10	102208697	Human_STR_185781	-3	-3	-3	-3	6	AAG/AGG
10	103363514	Human_STR_186631	0	0	0	0	1	A
10	103884399	Human_STR_187130	0	0	0	0	1	T
10	103966943	Human_STR_187213	0	0	0	0	1	A
10	105007472	Human_STR_188147	0	2	0	0	1	A
10	105087599	Human_STR_188254	0	0	0	0	-1	T
10	107229451	Human_STR_189379	0	-2	0	0	2	AC
10	107369592	Human_STR_189437	0	0	0	0	1	T
10	109239523	Human_STR_190436	0	0	-6	-2	2	GT
10	109763813	Human_STR_190693	0	-1	0	0	1	T
10	111038253	Human_STR_191274	0	4	0	0	3	A
10	112223379	Human_STR_191898	-10	-2	-6	-6	-4	AC
10	113292284	Human_STR_192445	0	2	-1	-1	1	T
10	114070397	Human_STR_192763	0	0	0	-4	-2	AC
10	114837891	Human_STR_193304	1	1	1	1	0	A
10	115359915	Human_STR_193586	-6	2	0	-6	12	CT
10	116054776	Human_STR_193969	0	2	0	2	1	A
10	116217854	Human_STR_194040	0	0	0	0	2	GT
10	117337121	Human_STR_194645	-6	6	0	4	2	GT
10	117933658	Human_STR_194894	-1	-1	-1	-1	-2	A
10	117946083	Human_STR_194897	1	1	-2	1	2	A
10	118393126	Human_STR_195112	0	0	0	0	2	CT
10	122117173	Human_STR_197350	4	4	-8	-8	8	CTTT/ATTT
10	122648751	Human_STR_197601	0	0	0	15	10	GTTTT
10	122715676	Human_STR_197639	-2	10	8	10	6	GT
10	125372220	Human_STR_199046	0	0	0	0	2	AG
10	125483676	Human_STR_199088	-3	-3	-3	-1	-2	A
10	127313249	Human_STR_200090	0	0	0	0	1	A
10	128919491	Human_STR_200754	-1	-1	-1	-1	0	T
10	129020888	Human_STR_200797	-5	-5	-5	-5	0	GTGTT
10	129940528	Human_STR_201243	0	0	0	0	1	AAAAC
10	129996349	Human_STR_201278	-1	1	-2	-1	0	T
10	130789149	Human_STR_201604	0	0	0	0	-1	A
10	130846480	Human_STR_201636	0	2	0	2	-2	AC
10	132102939	Human_STR_202182	-10	-8	-8	-8	-6	AC
10	133647743	Human_STR_202763	-4	-2	-4	2	0	AC
11	3860716	Human_STR_205661	-6	-6	0	2	-8	AC
11	6032048	Human_STR_206695	-12	-12	-12	-12	-10	GT
11	6810139	Human_STR_207083	0	8	0	16	12	AAAT
11	6850622	Human_STR_207104	0	2	0	0	1	T
11	7056371	Human_STR_207193	-4	-4	-4	-4	0	AAAT
11	7056371	Human_STR_207193	-4	-4	-4	-4	0	AAAT
11	7457847	Human_STR_207350	0	0	0	0	4	GTTT
11	8152655	Human_STR_207624	0	0	0	0	-4	ACTC
11	9211158	Human_STR_208234	0	-1	0	0	1	GTTT
11	9524155	Human_STR_208618	-1	-1	-1	-1	0	A
11	12189693	Human_STR_209964	6	8	0	4	10	AC
11	13942925	Human_STR_210782	4	6	4	6	8	AC
11	15524356	Human_STR_211550	2	12	0	14	-2	CG/AC
11	15617637	Human_STR_211602	-40	-6	-40	-40	-8	AC
11	18642871	Human_STR_213312	10	10	-5	-5	15	AAAAG
11	19175407	Human_STR_213563	0	0	0	0	1	T
11	19226253	Human_STR_213592	-4	-4	-4	-4	-8	AAAT
11	19882648	Human_STR_213843	0	0	0	0	6	AGAGGG
11	22000594	Human_STR_214868	3	3	3	3	1	A
11	22305713	Human_STR_215003	-1	-1	-1	-1	0	T
11	23094439	Human_STR_215397	-1	-1	-2	-1	0	T
11	24218494	Human_STR_215958	0	0	0	0	-4	AATC
11	24706572	Human_STR_216216	-6	-2	-6	-2	-4	GT
11	25701625	Human_STR_216734	8	14	8	2	4	AC
11	27107101	Human_STR_217414	-2	4	0	-2	2	CT
11	29429526	Human_STR_218466	-4	20	-4	-4	16	AGAT
11	29613048	Human_STR_218547	0	0	0	0	-3	ATC
11	31521486	Human_STR_219439	0	-4	0	0	4	AAAT
11	31944710	Human_STR_219653	0	0	0	-4	4	ATTT
11	34032767	Human_STR_221146	2	2	2	2	1	T
11	34465119	Human_STR_221447	0	0	0	0	1	T
11	35849305	Human_STR_222077	9	15	15	15	18	AAT
11	39146520	Human_STR_223611	4	4	4	4	6	AC
11	41050121	Human_STR_224646	-10	-10	-4	-2	-8	AC
11	41128609	Human_STR_224687	-2	2	1	1	0	T
11	41701236	Human_STR_225001	-12	-12	-16	8	4	AAAT
11	43245264	Human_STR_225695	0	0	0	0	1	A
11	46130107	Human_STR_227197	-4	0	0	2	-2	GT/AT
11	47682109	Human_STR_228612	1	1	1	1	0	T
11	48076738	Human_STR_229112	0	4	0	0	-1	AAAT
11	49995150	Human_STR_229889	-12	-4	4	-16	0	AAAT
11	50182787	Human_STR_229979	-2	2	-2	2	0	AC
11	55187150	Human_STR_230187	0	0	4	4	8	ATCT
11	55544214	Human_STR_230318	0	-4	0	8	2	AC
11	59022159	Human_STR_232069	-1	1	-1	1	0	T
11	61765711	Human_STR_233726	0	0	0	0	4	GTTT
11	62278704	Human_STR_234157	0	0	0	-1	1	GTTT
11	62527855	Human_STR_234404	-1	-1	1	1	0	T
11	63432093	Human_STR_234937	0	0	0	0	1	T
11	65989112	Human_STR_237006	0	0	0	3	2	A
11	68258797	Human_STR_238879	0	-4	-16	-4	-2	GT
11	69224934	Human_STR_239404	4	4	4	4	0	AATG
11	69259574	Human_STR_239422	0	0	-4	12	14	AC
11	69515535	Human_STR_239590	5	5	5	5	0	AGGCC
11	69515535	Human_STR_239590	5	5	5	5	0	AGGCC
11	70304223	Human_STR_240097	0	0	0	0	1	T
11	73930380	Human_STR_242468	0	-1	0	0	1	A
11	74376369	Human_STR_242761	0	0	0	-2	-1	A
11	75352529	Human_STR_243312	0	0	0	0	1	A
11	76202215	Human_STR_243842	-1	-1	-1	-1	0	T
11	77173376	Human_STR_244404	0	0	0	0	-1	A
11	77802298	Human_STR_244966	1	1	1	1	0	T
11	81342984	Human_STR_246711	0	8	0	8	2	AC/AT
11	81813196	Human_STR_246925	-5	-5	0	-15	-10	ATTTT
11	83316051	Human_STR_247719	2	20	0	0	16	AG
11	83652442	Human_STR_247869	0	0	0	0	1	T
11	84655650	Human_STR_248384	-1	2	0	2	1	T
11	84932966	Human_STR_248502	0	0	0	0	1	CTTT
11	85672899	Human_STR_248866	4	4	0	-4	8	ATTT
11	86411192	Human_STR_249274	2	6	0	-6	4	GT
11	88104655	Human_STR_250120	0	1	0	0	-1	A
11	88642714	Human_STR_250342	-4	-4	-4	4	6	AC
11	88873194	Human_STR_250469	-2	-2	0	-4	6	GT
11	90297572	Human_STR_251203	0	0	0	0	-4	AAAG
11	90459531	Human_STR_251277	0	-10	-10	-10	2	AC
11	90598124	Human_STR_251344	1	1	1	1	2	T
11	91044017	Human_STR_251564	0	0	0	0	-1	T
11	92001219	Human_STR_251964	0	0	0	0	1	A
11	92294417	Human_STR_252119	-14	6	0	-14	2	GT
11	92328164	Human_STR_252132	0	0	0	-4	-2	GT
11	93719015	Human_STR_252789	6	6	6	6	4	GT
11	93789823	Human_STR_252824	-5	3	-1	-1	7	ATCT
11	97062626	Human_STR_254219	0	0	0	0	-4	AATG
11	97729451	Human_STR_254498	0	1	1	1	2	A
11	97906694	Human_STR_254576	14	14	8	10	4	AC
11	98388086	Human_STR_254854	1	1	1	1	2	T
11	98439181	Human_STR_254882	-1	-1	-1	-1	0	ATTT
11	100563892	Human_STR_255864	0	0	0	0	1	T
11	100724646	Human_STR_255978	0	0	0	0	1	A
11	101298875	Human_STR_256232	0	0	0	0	-1	T
11	101356816	Human_STR_256250	0	0	0	0	-5	GTTTT
11	101406126	Human_STR_256285	-2	-1	-1	-1	0	T
11	103523478	Human_STR_257388	6	6	-4	6	8	AC
11	103821300	Human_STR_257523	0	0	16	16	12	AAAT
11	104582653	Human_STR_257879	-2	-2	-2	-2	-1	T
11	107153461	Human_STR_259018	0	0	0	0	-1	A
11	107977564	Human_STR_259684	0	1	0	1	2	A
11	108835949	Human_STR_260239	2	2	2	4	3	A
11	109002422	Human_STR_260316	0	0	0	4	-4	ATCC
11	109105512	Human_STR_260384	0	0	0	0	1	A
11	111812562	Human_STR_261815	0	4	0	2	6	AC
11	111826712	Human_STR_261829	0	4	0	0	6	AC
11	111826712	Human_STR_261829	0	4	0	0	6	AC
11	112329388	Human_STR_262180	0	0	0	0	1	ATTT
11	113750753	Human_STR_262859	0	0	0	2	1	T
11	115159182	Human_STR_263575	0	0	0	0	-1	A
11	116305634	Human_STR_264161	10	22	-2	24	0	GT
11	117502406	Human_STR_264979	0	0	0	0	-2	GT
11	118250832	Human_STR_265382	0	0	-8	4	-2	GT
11	118616363	Human_STR_265678	0	-4	0	0	2	AC
11	122520917	Human_STR_267933	0	-16	0	-4	-2	GT
11	124276690	Human_STR_269053	0	-2	0	0	2	AC
11	125345172	Human_STR_269594	0	4	0	12	16	AC
11	127304427	Human_STR_270631	4	8	0	4	6	CT
11	128589252	Human_STR_271243	-12	10	0	8	6	GT
11	131281435	Human_STR_272608	-6	-4	-10	-8	-2	GT
11	132985867	Human_STR_273358	0	0	0	0	2	AT
11	133977759	Human_STR_273762	0	0	0	0	4	AAAT
11	134574717	Human_STR_273996	4	4	4	4	0	AC
11	134701690	Human_STR_274057	-6	-2	0	-18	2	AC
12	900392	Human_STR_274730	0	0	0	0	2	AC
12	1228678	Human_STR_275095	-20	-6	-16	-14	-4	GT
12	1446475	Human_STR_275250	0	0	0	0	1	T
12	3144098	Human_STR_276216	0	0	0	0	1	A
12	6205261	Human_STR_277747	0	-8	0	0	-4	ATGG
12	6509857	Human_STR_277992	8	10	0	8	6	GT
12	7005180	Human_STR_278459	-18	3	-18	3	6	ACT
12	8777126	Human_STR_279749	0	0	0	0	-1	T
12	9253024	Human_STR_280123	0	0	0	0	-4	ATTT
12	9855972	Human_STR_280375	4	4	-8	-8	8	ATTT
12	9985253	Human_STR_280452	0	-2	0	-2	2	GT
12	12345318	Human_STR_281724	0	0	0	0	1	A
12	14886929	Human_STR_283358	-2	-2	0	-2	-6	GT
12	15907168	Human_STR_283832	0	0	0	0	-1	A
12	17965509	Human_STR_284820	3	3	3	3	0	ATT
12	18519674	Human_STR_285059	0	0	0	0	1	A
12	20584529	Human_STR_286281	-4	-2	-2	2	0	AC
12	20647807	Human_STR_286316	-1	-1	0	-1	1	A
12	20962686	Human_STR_286475	0	2	0	0	1	A
12	22178618	Human_STR_287051	-2	-2	-2	-2	0	AC
12	23177594	Human_STR_287572	0	0	16	16	8	ATCT
12	26233376	Human_STR_289342	0	10	0	0	2	AC
12	27232514	Human_STR_289877	0	0	0	0	-6	GTTTTT
12	28982358	Human_STR_290764	0	0	0	0	-1	A
12	32022080	Human_STR_292486	0	16	0	12	14	AC
12	32195766	Human_STR_292669	0	0	0	0	-6	ATTTTT
12	38759259	Human_STR_294380	18	18	12	18	20	AC
12	39653725	Human_STR_294806	-1	-1	-1	1	0	A
12	40334923	Human_STR_295141	-8	4	-8	-8	2	AT
12	42172575	Human_STR_295982	-12	-12	-12	-12	-16	AAAT
12	43012307	Human_STR_296566	-4	-4	-4	-4	-8	AAAG
12	43258282	Human_STR_296695	0	-8	0	0	-4	ATTT
12	43845293	Human_STR_296944	0	0	0	0	-1	A
12	46554131	Human_STR_298249	0	0	0	0	-5	AAAAT
12	47337643	Human_STR_298569	0	0	0	0	-1	T
12	49247613	Human_STR_299702	0	1	0	1	-1	AAAAG
12	49600715	Human_STR_300063	1	2	1	2	0	AAAG
12	49797378	Human_STR_300280	-2	4	-4	-2	0	AC
12	50465050	Human_STR_300766	1	1	1	1	0	T
12	51438836	Human_STR_301763	2	2	2	10	0	GT
12	51840810	Human_STR_302158	0	0	0	16	12	CCTG/CTGT/ATCT
12	52140866	Human_STR_302321	-2	4	-2	-2	-4	GT
12	52368293	Human_STR_302478	0	0	0	0	-2	GT
12	52956544	Human_STR_302722	-2	-2	-2	1	0	T
12	53698646	Human_STR_303254	-6	-6	-6	-6	-5	T
12	54280574	Human_STR_303838	-15	-15	-15	-15	-10	AAAAT
12	54834123	Human_STR_304246	-10	-5	-5	-5	-15	AAAAC
12	55922030	Human_STR_304754	0	0	0	-4	-2	AC
12	56931633	Human_STR_305731	-2	-2	-2	-2	-1	T
12	56971241	Human_STR_305777	0	0	0	0	3	ATT
12	57044537	Human_STR_305845	0	0	0	-2	-1	A
12	57469174	Human_STR_306156	-4	-4	-4	-4	0	AAAT
12	57505997	Human_STR_306189	4	8	2	4	10	AC
12	57507711	Human_STR_306190	-2	2	2	4	0	AC
12	60204427	Human_STR_307641	0	0	0	0	2	AC
12	60439406	Human_STR_307734	0	-1	0	0	1	T
12	60872960	Human_STR_307926	0	0	0	0	-2	AT
12	61332443	Human_STR_308139	-3	-1	-1	1	0	A
12	61511248	Human_STR_308228	1	3	-1	-1	2	T
12	65434652	Human_STR_310387	1	1	1	1	2	T
12	67084152	Human_STR_311319	0	0	0	0	2	AC
12	67468806	Human_STR_311509	1	1	1	1	2	A
12	68384379	Human_STR_311924	0	0	0	0	1	T
12	69216527	Human_STR_312502	0	0	0	0	-1	T
12	71908348	Human_STR_314038	1	1	1	1	2	A
12	73240513	Human_STR_314685	0	0	0	0	3	ATT
12	73606271	Human_STR_314835	0	-4	0	-6	-2	GT
12	74684924	Human_STR_315360	4	10	4	10	6	GT
12	74816569	Human_STR_315424	1	2	-1	1	0	CTTTTT
12	75240223	Human_STR_315604	0	0	0	0	2	AG
12	77059845	Human_STR_316634	-22	4	-22	8	6	GT
12	77074348	Human_STR_316648	-3	1	0	0	-2	A
12	78274727	Human_STR_317220	0	0	0	0	3	ATTT
12	79669920	Human_STR_317868	-4	-4	-4	-4	0	AAAC
12	79870483	Human_STR_317970	-2	-2	-2	-1	-3	G
12	79975687	Human_STR_318034	0	0	0	2	1	A
12	80155235	Human_STR_318167	-2	-2	-2	-2	-4	GT
12	81515695	Human_STR_318818	-9	15	0	-9	-6	ATT
12	82512755	Human_STR_319319	-6	-6	-6	-6	-4	GT
12	84571871	Human_STR_320240	-1	-1	-1	-1	0	T
12	84614505	Human_STR_320259	-2	-2	0	4	2	GT
12	86812369	Human_STR_321345	4	4	-4	4	0	AAAT
12	87712561	Human_STR_321786	0	2	0	0	4	GT
12	88149078	Human_STR_321963	0	1	0	0	-1	A
12	91190164	Human_STR_323464	0	0	0	0	1	A
12	91848883	Human_STR_323757	0	-2	0	0	2	GT
12	93108795	Human_STR_324466	0	-4	0	-4	4	AGAT
12	93810228	Human_STR_325070	0	0	0	0	1	T
12	93814964	Human_STR_325074	0	0	0	0	1	T
12	94222902	Human_STR_325372	0	-2	0	-2	-1	T
12	94736850	Human_STR_325655	0	0	0	0	2	GT/AT/AT
12	95912712	Human_STR_326620	0	0	0	0	1	A
12	96032571	Human_STR_326753	0	0	0	0	4	AATC
12	96120748	Human_STR_326836	-1	-1	1	1	0	A
12	96684901	Human_STR_327178	-2	-2	-2	-2	-1	A
12	97486114	Human_STR_327677	0	-4	0	0	2	AC
12	97486114	Human_STR_327677	0	-4	0	0	2	AC
12	97721795	Human_STR_327798	-1	-1	-2	-1	0	A
12	98689211	Human_STR_328242	1	1	1	1	0	A
12	98855768	Human_STR_328344	0	0	0	0	1	A
12	99750715	Human_STR_328943	1	1	1	1	0	T
12	99889121	Human_STR_328992	4	6	4	4	10	GT
12	99889121	Human_STR_328992	0	2	4	4	6	GT
12	100629354	Human_STR_329441	0	0	0	0	-1	T
12	100629354	Human_STR_329441	0	0	0	0	-1	T
12	101755407	Human_STR_330074	-4	6	-2	-2	2	AAAT
12	102859715	Human_STR_330870	-8	-8	-8	-8	-4	AAAT
12	102875126	Human_STR_330880	-2	-2	-2	-2	0	GT
12	104095756	Human_STR_331436	0	-8	-14	-14	-6	AC
12	104369838	Human_STR_331583	-1	-1	-1	-1	0	A
12	104369838	Human_STR_331583	-1	-1	-1	-1	0	A
12	106799318	Human_STR_332967	-6	4	4	8	6	AC
12	107464445	Human_STR_333372	-4	4	4	4	0	ATTT
12	107667666	Human_STR_333489	4	4	4	4	0	ATCC
12	108363957	Human_STR_333875	6	6	0	0	-6	ATT
12	109750187	Human_STR_334811	0	0	0	0	-10	GTTTT
12	110501408	Human_STR_335358	0	0	0	0	4	ATTT
12	112097460	Human_STR_336925	0	0	0	0	4	AAAC
12	112346369	Human_STR_337163	0	-4	0	-4	-12	AAGG
12	112887891	Human_STR_337745	0	0	0	0	-1	A
12	113451246	Human_STR_338103	0	0	0	0	1	GTTT
12	115023999	Human_STR_339172	0	0	0	1	2	A
12	115607434	Human_STR_339680	-2	-2	-2	14	0	AC
12	115629108	Human_STR_339698	0	0	0	0	2	AC
12	117242927	Human_STR_340907	1	4	1	1	3	T
12	117577179	Human_STR_341155	0	0	0	0	-6	AAT
12	117857695	Human_STR_341384	-3	-3	0	0	3	ATT
12	118049246	Human_STR_341492	0	28	0	20	30	AC
12	118704165	Human_STR_342130	-1	-1	-1	-1	0	T
12	119675464	Human_STR_342713	0	0	0	0	-1	A
12	119783602	Human_STR_342785	0	0	0	0	1	GTTT
12	120107077	Human_STR_343012	0	2	0	0	1	T
12	120176692	Human_STR_343054	-1	1	-1	-1	0	A
12	120451244	Human_STR_343349	-2	4	-2	-2	0	GT
12	121111391	Human_STR_344036	0	0	0	0	1	A
12	121283662	Human_STR_344183	4	8	-4	-4	0	ATCT
12	121425567	Human_STR_344351	-4	-4	-8	-4	0	ATCT
12	121658944	Human_STR_344578	0	-4	0	-2	2	GT
12	122174072	Human_STR_345193	4	4	4	4	0	ATTT
12	122273265	Human_STR_345281	0	0	0	2	1	T
12	124381267	Human_STR_347467	0	2	0	-1	1	A
12	125125882	Human_STR_347883	8	4	8	-12	10	AC
12	125415797	Human_STR_348120	0	0	0	0	5	ATTTT
12	126290142	Human_STR_348648	-2	-2	0	-2	4	GT
12	127552707	Human_STR_349295	0	-21	-9	-3	3	ATT
12	129121110	Human_STR_350186	-4	-4	-6	-4	-2	GT
12	129914128	Human_STR_350747	0	0	0	0	-1	T
12	130694964	Human_STR_351143	-1	-2	-1	1	0	T
13	19674954	Human_STR_353088	-6	2	-18	2	-4	GT
13	20305549	Human_STR_353489	-3	-3	-3	-3	0	GTT
13	22783036	Human_STR_355357	12	12	6	12	14	AC
13	22942035	Human_STR_355426	0	-2	0	0	2	GT
13	23249475	Human_STR_355570	2	2	0	2	4	GT
13	25713998	Human_STR_357006	10	16	0	14	18	AC
13	26477078	Human_STR_357437	0	20	-2	14	22	AC
13	26770774	Human_STR_357594	0	0	0	0	4	AAAT
13	27486715	Human_STR_357977	0	-3	-3	2	1	T
13	28680639	Human_STR_358817	0	0	0	0	4	AAAT
13	28917070	Human_STR_359011	0	-2	-2	4	-4	CTTT
13	28917070	Human_STR_359011	-4	-2	-4	-2	0	CTTT
13	30275884	Human_STR_359690	0	0	0	0	-1	T
13	32144063	Human_STR_360707	0	16	16	16	12	AC
13	32333513	Human_STR_360784	8	20	0	-4	4	AAAG
13	32903013	Human_STR_361083	0	0	0	0	2	GT
13	33315838	Human_STR_361364	-2	-2	-6	-2	6	GT
13	33712548	Human_STR_361571	-2	-2	0	3	1	T
13	35046279	Human_STR_362215	0	0	0	0	1	A
13	35322253	Human_STR_362349	0	0	0	0	1	T
13	38609630	Human_STR_363908	-2	-2	0	-2	-1	A
13	39780427	Human_STR_364449	0	-24	0	-24	6	ATT
13	40431635	Human_STR_364755	6	6	6	6	12	AGAGCC
13	42648780	Human_STR_366076	-4	-4	0	0	4	ATCC
13	42961760	Human_STR_366222	-12	-12	-12	-10	-16	AC/AG
13	43307397	Human_STR_366378	14	12	4	6	10	GT
13	43309913	Human_STR_366379	-4	-4	-6	-4	-2	GT
13	44207817	Human_STR_366783	-4	-4	-4	4	6	GT
13	45988755	Human_STR_367969	0	0	0	6	2	AC
13	46598864	Human_STR_368308	-1	-1	-1	-1	0	T
13	47767532	Human_STR_368905	-2	2	0	-6	-4	AC
13	47968576	Human_STR_368987	0	0	0	0	2	GT
13	49045709	Human_STR_369541	7	7	7	7	6	A
13	50287771	Human_STR_370246	0	-4	0	-4	2	AC
13	52713049	Human_STR_371591	0	0	0	0	2	AG
13	53357450	Human_STR_372017	-4	-4	-4	-4	-2	GT
13	54002437	Human_STR_372300	10	-10	0	0	5	ATTTT
13	58427073	Human_STR_374346	0	0	0	0	-4	AAAT
[truncated: 859 more rows]
